# Supplementary material for: Women and health providers’ perspectives on male support for cervical cancer screening in Gwanda district, Zimbabwe
Source: PLoS One. 2023 Oct 12;18(10):e0282931. doi: 10.1371/journal.pone.0282931 (PMC10569579; doi:10.1371/journal.pone.0282931)
Supplement: S3 File — (XLSX) [file pone.0282931.s003.xlsx]

## Sheet: quotations
document	quotation	codes	comment
Focus Group Discussions with women.docx	Screening is done here and at the hospital
Focus Group Discussions with women.docx	Long back it used to be every 5 years that a woman should be screened. You would be screened today and then told to come back after 5 years. But now I think it’s every year.
Focus Group Discussions with women.docx	money to travel to Gwanda for screening is a challenge because now transporters charge in forex
Focus Group Discussions with women.docx	The mobile team has only come once
Focus Group Discussions with women.docx	So many of us were turned back. We also wish to be screened so that we know where we stand. But it seems the priority is given to women who are HIV positive.		Women are turned away
Focus Group Discussions with women.docx	cervical cancer	cervical cancer: common female cancer
Focus Group Discussions with women.docx	breast cancer	Breast cancer: common female cancer
Focus Group Discussions with women.docx	Cervical cancer is the deadly one we know. Once you catch it and delay going to hospital it spreads all over, what follows is death	Cervical cancer kills: perceptions
Focus Group Discussions with women.docx	we were taught that we have to treat our vaginas with herbs to keep them sexually appropriate	use of herbs in vagina: risk factor
Focus Group Discussions with women.docx	the perfumed soaps which we use	use of perfumed soaps: risk factors
Focus Group Discussions with women.docx	Breast cancer	Breast cancer: common female cancer
Focus Group Discussions with women.docx	Inserting fingers into the vagina	Inserting fingers in vagina: risk factors
Focus Group Discussions with women.docx	Cervical cancer	cervical cancer: common female cancer
Focus Group Discussions with women.docx	education on cervical cancer should be given to all women who seek whatever services in clinics and hospitals.	Education of women: Strategies to address barriers
Focus Group Discussions with women.docx	traditional things	Socio-cultural beliefs : Barriers to screening
Focus Group Discussions with women.docx	some churches which do not believe there is cancer and they use preventive measures such as drinking holy water and using enemas	Religious beliefs: Barriers to screening
Focus Group Discussions with women.docx	They have no knowledge.	Lack of knowledge: Barriers to screening
Focus Group Discussions with women.docx	Education should be given to women	Education of women: Strategies to address barriers
Focus Group Discussions with women.docx	most of them know about this but are afraid that the instrument which is inserted down there is painful.	Fear of pain: Barriers to screening
Focus Group Discussions with women.docx	those who have screened tell us it is very painful. So, I am afraid of that.	Fear of pain: Barriers to screening
Focus Group Discussions with women.docx	I think if your immunity is compromised like in HIV, chances of developing cervical cancer are very high	HIV: Risk factors
Focus Group Discussions with women.docx	sexually activity increases the chances of having it	Sexual activity: Risk factors
Focus Group Discussions with women.docx	Promiscuous women are more at risk	Poor sexual hygiene: Risk factors
Focus Group Discussions with women.docx	older people who still like having sex	Older people who have sex with younger partners: Risk factors
Focus Group Discussions with women.docx	It’s that instrument; it’s painful when they insert it	Fear of pain: Barriers to screening
Focus Group Discussions with women.docx	beliefs say when you get cancer you would have been bewitched	Cervical cancer is caused by witchcraft: Myths and misconceptions
Focus Group Discussions with women.docx	Culturally we understand cancer to be a disease which occurs because someone has bewitched you. It’s not a disease that can just start.	Cervical cancer is caused by witchcraft: Myths and misconceptions
Focus Group Discussions with women.docx	So, what is needed is to first remove such beliefs in women before you can expect all women to accept screening	Address cultural beliefs: Strategies to address barriers
Focus Group Discussions with women.docx	the use of herbs in the vagina after delivery to bring back the muscles to their normal tone. This causes cervical cancer and the practice is very common among mothers.	use of herbs in vagina: risk factor
Focus Group Discussions with women.docx	These herbs are also used to tighten the vagina so that you become tight and that is nice to your sexual partner and they never leave you for other women.	use of herbs in vagina: risk factor
Focus Group Discussions with women.docx	And also, to thoroughly wash inside the vagina to remove all the discharges is not good because God made us like that	Inserting fingers in vagina: risk factors
Focus Group Discussions with women.docx	Having many sexual partners can also increase the risk of cervical cancer especially here in Gwanda	Having many sexual partners: Risk factors
Focus Group Discussions with women.docx	you now start bleeding non-stop, you go on a menstrual period continuously.	Bleeding: Signs and symptoms
Focus Group Discussions with women.docx	You can also experience abdominal pains.	Lower abdominal pains: Signs and symptoms
Focus Group Discussions with women.docx	if that discharge becomes too much and starts smelling badly, then that could be a sign of cervical cancer. The discharge smells like something which is rotting.	Foul smelling PV discharge:
Focus Group Discussions with women.docx	When you go to the clinic, we are taught about this cancer of the cervix.	Clinic: Information sources
Focus Group Discussions with women.docx	We also request that in churches; could we have people coming to address women on women’s days	Educate women in churches: Strategies to address barriers
Focus Group Discussions with women.docx	most women go to church	Most women attend church: Strength
Focus Group Discussions with women.docx	As for me, if I notice these unusual things, I will go to the clinic immediately	Go to clinic: Practice when you notice unusual things
Focus Group Discussions with women.docx	I will also go to traditional healers. We hear they treat it better than in hospital. It’s better not to take chances	Go to traditional healers: Practice when you notice unusual things
Focus Group Discussions with women.docx	In my view, since I have received a lot of education on cervical cancer, I would quickly go to the clinic to be examined and treated because I value my health and will take whatever treatment I am given.	Go to clinic: Practice when you notice unusual things
Focus Group Discussions with women.docx	I would go to the clinic like I do with any illness.	Go to clinic: Practice when you notice unusual things
Focus Group Discussions with women.docx	But since I know that my husband may also be sleeping around with other women, those women may bewitch me with cancer so that my husband leaves me for them, so I would also visit those traditional healers I know they fix these things for help.	Go to traditional healers: Practice when you notice unusual things
Focus Group Discussions with women.docx	Some women are reluctant to be screened because they hate the part of exposing their private parts	Discomfort of exposing private parts: Barriers to screening
Focus Group Discussions with women.docx	Some of us have seen some women die of this cancer and I wouldn’t want the same to happen to me if it can be helped	Have seen women die of cervical cancer: Facilitator
Focus Group Discussions with women.docx	There is still that belief that if your womb is removed you are no longer a full woman.	Belief that when your womb is removed you are not a complete woman: Myths and misconceptions
Focus Group Discussions with women.docx	My observation is that as women we always have that fear. Sometimes if I see that discharge and think of going to the clinic, I start thinking of what people will say, they may say I have a sexually transmitted disease and conclude that I am unfaithful to my husband	Fear what people will say: Stigma
Focus Group Discussions with women.docx	We have heard about screening but there are still a lot of things we don’t know.	Lack of knowledge: Barriers to screening
Focus Group Discussions with women.docx	And it’s also difficult to tell my husband because he will say where did you get it from, and then I start problems for myself.	Lack of partner support: Barriers to screening
Focus Group Discussions with women.docx	We have heard in the past 2 weeks; they were announcing with the hailer that girl children aged 5 years should be vaccinated against cervical cancer. It is my first time to hear that, I don’t know about others. I even asked a nurse at the clinic why at such a young age and she said it’s because children now start having sex at an early age.	Only heard of HPV vaccine recently : Inadequate information about HPV vaccine
Focus Group Discussions with women.docx	No, the vaccine is given to the grade 5 girls and not at 5 years. She turns to the previous participant; it’s given to Grades 5: 9-14 years. It’s called the HPV vaccine.	HPV vaccine give at 9 - 14 years: Adequate information on HPV vaccine
Focus Group Discussions with women.docx	There is the Pap smear which was done when you go for the 6 weeks visits postnatal visit long back, but it is no longer done at the clinics. Private doctors still do it though.	Pap Smear: Known screening methods
Focus Group Discussions with women.docx	When I was screened, they inserted a metal instrument and I could see the picture of my private parts on a TV like screen	VIAC described: Known screening methods
Focus Group Discussions with women.docx	Phakama	Phakama clinic: Known screening places
Focus Group Discussions with women.docx	Gwanda Provincial Hospital	Gwanda Provincial Hospital: Known screening places
Focus Group Discussions with women.docx	The uptake is low and is influenced by the unfriendly environment at the clinic. You should go and see for yourself. You find very sick people lying on the ground waiting for long periods of time before they can be attended to. Then you ask yourself: should I be subjected to that treatment when I am not even sick. That’s why most women don’t go for screening.	Unfriendly environment at the clinic: Barriers to screening
Focus Group Discussions with women.docx	Screening is done here	Phakama clinic: Known screening places
Focus Group Discussions with women.docx	at the hospital.	Gwanda Provincial Hospital: Known screening places
Focus Group Discussions with women.docx	Because like the previous participant has said, I cannot spend 6 hours in the queue just for screening.	Long waiting periods: Barriers for screening
Focus Group Discussions with women.docx	Maybe it’s worse now because of Corona because they don’t want everyone to come to the clinic,	Covid-19 restrictions: Barriers to screening
Focus Group Discussions with women.docx	Yes, there is a doctor who screens at his surgery but then money talks because there you have to pay for the service. We prefer to go to those places where the service is free. While the private doctors provide the service, most of us cannot afford the required fees.	Private Doctor: Known screening places
Focus Group Discussions with women.docx	Once in a while, I think it’s the Seventh Day Adventist Church where they come with nurses and doctors to do outreach clinic and they provide all services including screening. They take a week providing all health services.	SDA church does outreach one in a while: Known screening places
Focus Group Discussions with women.docx	They say a person should be screened after 1 year	Every year: Screening frequency
Focus Group Discussions with women.docx	Women are not that keen, and not many have been screened	Few women screened: Screening prevalence
Focus Group Discussions with women.docx	You know, it’s a small community we stay in and the nature of the questions which are asked as part of the screening procedure are so personal such as: heh, when did you start to be sexually active, heh how many sexually partners have you had and so on. Why not just screen me and I go. So, women don’t like to have their sexual history being picked on.	Questions asked too sensitive: Barriers to screening
Focus Group Discussions with women.docx	And the fact that we know those nurses at a personal level since they are our neighbours makes it hard. Imagine if I had slept with 7 boyfriends and I have to tell the nurse who is my neighbour, it’s not really easy. It’s a bit challenging.	Nurses who screen are our acquaintances: Barrier to screening
Focus Group Discussions with women.docx	You see, the problem is you get there and the person who has to screen you is your neighbour. I will tell her that I have had 10 sexual partners.	Nurses who screen are our acquaintances: Barrier to screening
Focus Group Discussions with women.docx	Before the end of the day ahh, the whole of Senondo township will be knowing, the nurses have no confidentiality generally, but sexual matters are even more sensitive. So, women will prefer not to go to the clinic than have their sexual history displayed as some nurses cannot keep your secret information to themselves. They broadcast it.	Nurses lack confidentiality: Barriers to screening
Focus Group Discussions with women.docx	So, I was screened by a female nurse. I told them that I was afraid of the metal instrument and she was gentle with me and I had no problem.	Screening staff were professional: Screening experiences
Focus Group Discussions with women.docx	I however experienced some discomfort during the procedure	Experienced discomfort during procedure: Screening experiences
Focus Group Discussions with women.docx	I was screened by the nurse from OPHID who does not know me, and I did not have any problems.	Screening staff were professional: Screening experiences
Focus Group Discussions with women.docx	Others have complained that the nurses are rough. You are told “open up your legs faster, I have a lot of work to do”	Negative staff attitudes: Barriers to screening
Focus Group Discussions with women.docx	I don’t know if it’s still the case now since Phakama is now also screening. But previously many women would be turned back when they went to Gwanda Hospital. If you don’t get there very early, they will tell you their number for the day is enough and you have to come back some other day. Obviously, you won’t have the energy or motivation to go back.	Women are turned away: Barrier to screening
Focus Group Discussions with women.docx	We are told that the instrument which is used is just washed and used on the next woman. So, I personally am scared of contracting diseases from other women from that instrument. That’s why I have not gone for screening.	Unsteriled instruments are used: Myths and misconceptions
Focus Group Discussions with women.docx	I am also afraid of the procedure. I once went and I was the third in the queue. When the first lady came out, she exclaimed that it’s very painful and they had tried 2 instruments on her and she had suffered a lot of pain. So, I quietly left the queue and have since never gone back there.	Fear of pain: Barriers to screening
Focus Group Discussions with women.docx	Here in our community at Senondo Township we speak freely about sexual and reproductive health matters. But there are also many commercial sex workers in our community. Since cancer of the cervix is associated with sexual activity, if you are seen going there for screening, other people will say “ah, so this one also changes men, they will label you.” So, some of us are afraid of being wrongly la…	Fear of being labelled as promiscuous: Stigma
Focus Group Discussions with women.docx	Some women are reluctant that you may go there and find it’s a male who has to screen you.	Gender of service provider: Barriers to screening
Focus Group Discussions with women.docx	o expose your private parts is very difficult. We have no choice during delivery, but when you do not have any pain anywhere, it’s really not comfortable to just open your legs to someone.	Discomfort of exposing private parts: Barriers to screening
Focus Group Discussions with women.docx	Men usually do not have problems with women attending health services. They don’t bother themselves with these things quite a lot. It’s only a few who will forbid their women to be screened.	Men indifferent to screening: Barrier to screening
Focus Group Discussions with women.docx	I would suggest that we also have mobile screening teams from other areas.	Outreach clinics in urban areas: Strategies to address barriers
Focus Group Discussions with women.docx	It would also help to have older mature nurses do the screening, not the young ones who gossip about what you tell them. All nurses should be taught to respect clients’ privacy. That way women would be more comfortable to come.	Enforce professionalism among nurses: Strategies to address barriers
Focus Group Discussions with women.docx	The questions which are asked during screening sort of violate someone’s privacy. Honestly most answers you get there are not the truth. I would recommend that those questions are reviewed and made more user friendly. They sort of give the implication that cervical cancer can only occur in women who are promiscuous.	Review screening questions to respect privacy: Strategies to address barriers
Focus Group Discussions with women.docx	Let’s have a screening test which does not involve poking women’s private parts. That is very uncomfortable. If maybe the test could be done in a different way which is more acceptable, more women would be willing to be screened.	Screening test which does not involve private parts: Strategies to address barriers
Focus Group Discussions with women.docx	To address the knowledge gap, I will emphasise on what has already been said. We know that in Zimbabwe 95% of people go to church, so if the Ministry of Health uses the platform of churches, they would have reached 95% of people with information. I am aware that there are financial constraints, so nurses from different churches could be given slots once in a while to deliver some health education…	Educate women in churches: Strategies to address barriers
Focus Group Discussions with women.docx	cancer of the cervix	cervical cancer: common female cancer
Focus Group Discussions with women.docx	breast cancer	Breast cancer: common female cancer
Focus Group Discussions with women.docx	I also know that cancer of the cervix is the most common	cervical cancer: common female cancer
Focus Group Discussions with women.docx	breast cancer	Breast cancer: common female cancer
Focus Group Discussions with women.docx	The problem is in men. To them its normal to have extra marital affairs which means they can infect all their sexual partners if they pick the disease from one of them. That’s why so many women end up with cervical cancer.	Men have many sexual partners: Risky behaviors
Focus Group Discussions with women.docx	The other reason why there is a high number of women with cervical cancer is because there are many people who have sexually transmitted diseases and here in this town there are many commercial sex workers. If you always get infected with a sexually transmitted disease, you can also easily suffer from cervical because both are transmitted sexually.	Sexually transmitted diseases: risk factors
Focus Group Discussions with women.docx	If the woman notices the signs and symptoms, she will keep quiet for fear of being accused that she brought the infection to the home.	Lack of partner support: Barriers to screening
Focus Group Discussions with women.docx	Women also like inserting some powders made from herbs into their private parts to tighten the vagina which men find pleasurable during sex. This causes some irritation and burns the cervix which can result in cervical cancer in the long run.	use of herbs in vagina: risk factor
Focus Group Discussions with women.docx	Women believe they haven’t properly cleaned their private parts if they have not inserted their fingers and thoroughly removed all the vaginal discharge in there. In the process of cleansing the vagina they may inflict lacerations to the cervix which will eventually result in cancer.	Inserting fingers in vagina: risk factors
Focus Group Discussions with women.docx	Some people also wash their private parts with perfumed soap. We have been taught that some ingredients in the soap may be too harsh to the cervix and repeated use over time could cause cancer.	use of perfumed soaps: risk factors
Focus Group Discussions with women.docx	Cancer of the cervix is now very common because girls start engaging in sex when they are still very young.	Engaging in sexual activities early: risk factor
Focus Group Discussions with women.docx	Elderly women are to blame for the high rate of cervical cancer because they are the ones who give younger women herbs to insert into the vagina.	use of herbs in vagina: risk factor
Focus Group Discussions with women.docx	That’s why we are always advised to screen so that they catch the disease while it is still curable	Screening: Means of detecting cervical cancer early while still treatable
Focus Group Discussions with women.docx	smoking	Smoking: Risk factor
Focus Group Discussions with women.docx	taking alcohol increases the risk of cervical cancer	Taking alcohol: Risk factor
Focus Group Discussions with women.docx	The other sign of cancer of the cervix is that you start to bleed most of the time even when you are not due for your monthly period.	Bleeding: Signs and symptoms
Focus Group Discussions with women.docx	I would say we are not so confident because some of the things we don’t know.
Focus Group Discussions with women.docx	Others say the instrument which they insert during screening stretches the birth passage and after that you will always have pain in your private parts	Screening stretches the birth passage: Myths and misconceptions
Focus Group Discussions with women.docx	People do not want to be screened because they are afraid, they will be told they have cancer. This is very frustrating to hear and causes stress knowing that you are suffering from a disease which has no cure.	Fear of a cancer diagnosis: Barriers to screening
Focus Group Discussions with women.docx	As for lessons on cervical cancer, we get plenty of them, but people are afraid to be screened. These lessons are given at the clinic especially in Maternity. When you get to the clinic, the first thing they do is give health talks on many different health issues including cervical cancer.	Clinic: Information sources
Focus Group Discussions with women.docx	Women do get the education on cervical cancer at the clinic,	Clinic: Information sources
Focus Group Discussions with women.docx	but we are overwhelmed with fear from information we get from the women who have been screened.	Misinformation about screening: Barriers to screening
Focus Group Discussions with women.docx	At times community meetings are called where education on cervical cancer can also be included by the Health Promoters. That is; information on what causes it, the signs and symptoms and how it is treated. They also encourage us to be screened. We as women are the ones who fail to take up the education and get screened. But as for information on that, we really get it.	Health Promoters: Information sources
Focus Group Discussions with women.docx	The first option would be to go to the clinic immediately.	Go to clinic: Practice when you notice unusual things
Focus Group Discussions with women.docx	Others would go to these churches which prophesy	Go to prophets: Practice when you notice unusual signs
Focus Group Discussions with women.docx	or to traditional healers because they always think they will have been bewitched if they get any illness	Go to traditional healers: Practice when you notice unusual things
Focus Group Discussions with women.docx	The problem with us African people is that we put so much importance on issues of witchcraft.	Cervical cancer is caused by witchcraft: Myths and misconceptions
Focus Group Discussions with women.docx	I get worried if I see unusual things happening in my body. So, I always do as they teach us that one should go to the clinic without delay if you feel unwell.	Go to clinic: Practice when you notice unusual things
Focus Group Discussions with women.docx	Other women go to the clinic first	Go to clinic: Practice when you notice unusual things
Focus Group Discussions with women.docx	only resort to traditional healers if the problem continues.	Go to traditional healers: Practice when you notice unusual things
Focus Group Discussions with women.docx	Recently we have seen girls being vaccinated against cervical cancer at schools. There has also recently been an announcement that they will be vaccinated again soon. But we are not aware of a vaccine which is given to adults.	HPV vaccination given to girls at school: Inadequate HPV vaccine information
Focus Group Discussions with women.docx	I don’t know of any vaccine which protects against cervical cancer but what I know is that women should be screened so that they are treated on time and cervical cancer prevented.	Do not know of any vaccination: No knowledge of HPV vaccination rmation
Focus Group Discussions with women.docx	The other prevention is to look after yourself. As I mentioned earlier, some women have many sexual partners	Having many sexual partners: Risk factors
Focus Group Discussions with women.docx	and the same applies to men. This practice promotes the spread of the disease as it gets passed on to many women.	Men have many sexual partners: Risky behaviors
Focus Group Discussions with women.docx	It is given from Grade 5	HPV vaccine given from Grade 5 at 8 years: Inadequate HPV vaccine information
Focus Group Discussions with women.docx	There is this one where they use antiseptic acid. They put this antiseptic acid on the cervix, and you can also see your cervix on the screen.	VIAC described: Known screening methods
Focus Group Discussions with women.docx	There is this other one where they scrap the cervix and send the specimen to the laboratory and you are told to come check for your results after some time. That’s how I was screened but I did not ask the name of the test.	Pap Smear: Known screening methods
Focus Group Discussions with women.docx	Phakama	Phakama clinic: Known screening places
Focus Group Discussions with women.docx	and also at the big hospital	Gwanda Provincial Hospital: Known screening places
Focus Group Discussions with women.docx	A woman should be screened every year, but I don’t know at what age screening should be started.	Every year: Screening frequency
Focus Group Discussions with women.docx	Long back it used to be every 5 years that a woman should be screened. You would be screened today and then told to come back after 5 years. But now I think it’s every year.	Every year: Screening frequency
Focus Group Discussions with women.docx	As it has been said earlier, people are afraid to be screened.	Few women screened: Screening prevalence
Focus Group Discussions with women.docx	es, some have been screened but many fear that instrument which is inserted because it stretches your vagina and men don’t like a hollow organ when they have sex.	Fear of pain: Barriers to screening
Focus Group Discussions with women.docx	Yes, women mislead each other and will exclaim about the size of that instrument. This results in other women getting scared of sustaining injuries during the procedure. That’s why many women have not been screened.	Misinformation about screening: Barriers to screening
Focus Group Discussions with women.docx	I think it is very important that education on screening be intensified to get more women screened.	Education of women: Strategies to address barriers
Focus Group Discussions with women.docx	As of now, very few women can tell you that they have been screened.	Few women screened: Screening prevalence
Focus Group Discussions with women.docx	I myself have never been screened because I fear the pain I will experience when they perform the procedure.	Fear of pain: Barriers to screening
Focus Group Discussions with women.docx	My experience was very pleasant. These people know that women are afraid, so they chat with you throughout the procedure so that you relax. The environment was so relaxing that it made me feel that I had taken a wise decision by screening.	Screening staff were professional: Screening experiences
Focus Group Discussions with women.docx	I also did not have any challenges when I was screened, and it was not painful when they inserted the instrument. Even if they can say we need to be screened every month I would still go running.	Screening staff were professional: Screening experiences
Focus Group Discussions with women.docx	Screening is performed when a woman is well. So, can you imagine walking in for screening then being told that you have cervical cancer. That is very stressful because you can become ill just from knowing that you have cervical cancer and will soon die. That is another reason why women choose not to be screened.	Fear of a cancer diagnosis: Barriers to screening
Focus Group Discussions with women.docx	The other big challenge is exposing your private parts. You hear women saying that they have no choice when they are in labour and delivering but when you are not sick, it is difficult to just open up your legs for the nurses unnecessarily. That’s the other major thing which women are not comfortable with.	Discomfort of exposing private parts: Barriers to screening
Focus Group Discussions with women.docx	Maybe if there could be a different way of screening, the uptake would be much higher than it is now.	Screening test which does not involve private parts: Strategies to address barriers
Focus Group Discussions with women.docx	I have not been screened myself, so I don’t know what happens in that department and who does the screening there. But when you are sick and you go to the clinic, there are some known nurses who you want to avoid because they go around talking about your illness. So, then I think if the same thing happens at the screening unit, it means everyone will be told everything about my private parts. Nur…	Nurses lack confidentiality: Barriers to screening
Focus Group Discussions with women.docx	Up to now, there are some people who still do not know their HIV status. These are the same people who are also afraid to be screened for cervical cancer. They fear that they may be screened for both	Fear of being screened for HIV too: Barriers to screening
Focus Group Discussions with women.docx	and if found positive, family members and other people in the community will not want to associate with them.	Fear of community not wanting to associate with them: Stigma
Focus Group Discussions with women.docx	Workshops should be organised where women are taught about the disease and the benefits of screening in more detail. I think this would motivate more women for screening. Full information would be delivered because the workshop would be dedicated just to that.	Organise workshops for women: Strategies to address barriers
Focus Group Discussions with women.docx	Even in churches, there are days when women meet on their own on Thursdays. Pastors should ensure that women’s programmes include lessons on cervical cancer screening.	Educate women in churches: Strategies to address barriers
Focus Group Discussions with women.docx	Education is the most important thing.	Education of women: Strategies to address barriers
Focus Group Discussions with women.docx	It would also be better if women could be shown a person who has cervical cancer. I don’t know if that is possible. I am sure if that is done no woman would want to remain unscreened because most people believe by seeing. If you just talk, to many it sounds like a fairy tale. Unfortunately, the area affected is too private maybe it would be too hard on the affected person. But it’s true that peop…	Show women someone with cervical cancer: Strategies to address barriers
Focus Group Discussions with women.docx	I personally think that it is better for Health Promoters to go door to door teaching about this, till all houses in their Wards have been covered. This way, it can be assured that the information has reached everyone.	Door to door education by Health Promoters: Strategies to address barriers
Focus Group Discussions with women.docx	In general, nurses should also stop the habit of discussing people’s illnesses. That way, more would have the confidence to go for screening.	Enforce professionalism among nurses: Strategies to address barriers
Focus Group Discussions with women.docx	The most troublesome cancer is that of the cervix.	cervical cancer: common female cancer
Focus Group Discussions with women.docx	The second that I know is breast cancer.	Breast cancer: common female cancer
Focus Group Discussions with women.docx	The third one is cancer of the skin.	Cancer of the skin: most common female cancers
Focus Group Discussions with women.docx	This cancer is caused by inserting herbs in the vagina	use of herbs in vagina: risk factor
Focus Group Discussions with women.docx	having sex when you are still young	Engaging in sexual activities early: risk factor
Focus Group Discussions with women.docx	married to a person who sleeps with many other people	Having a high risk sexual partner: risk factor
Focus Group Discussions with women.docx	and if you have suffered from a sexually transmitted disease, you are most likely to get the disease.	Sexually transmitted diseases: risk factors
Focus Group Discussions with women.docx	What I have also heard is that cervical cancer is caused by using things like herbs in the private parts.	use of herbs in vagina: risk factor
Focus Group Discussions with women.docx	Also use of perfumed soap can cause the cervix to swell and cause cancer.	use of perfumed soaps: risk factors
Focus Group Discussions with women.docx	Having sex with many people be it the woman or the man increase the chances of having cervical cancer for the woman because you are likely to pick the disease from one of the partners.	Having many sexual partners: Risk factors
Focus Group Discussions with women.docx	Another cause of cervical cancer is a history of criminal abortions. Others use sharp objects to induce abortions. It is possible to pierce the cervix and this causes a wound which later may turn into cancer.	Criminal abortions : Risk factors
Focus Group Discussions with women.docx	People who are HIV positive are more at risk because their immune system is already not strong.	HIV: Risk factors
Focus Group Discussions with women.docx	I can say any age as long as you are having sexual relations.	Sexual activity: Risk factors
Focus Group Discussions with women.docx	Women who drink a lot are also more likely to get cervical cancer because alcohol also weakens the immune system.	Taking alcohol: Risk factor
Focus Group Discussions with women.docx	Smoking also increases the risk. They say it also lowers the body defence system.	Smoking: Risk factor
Focus Group Discussions with women.docx	I wish to add on that. It happens that me having my husband, I will not be knowing that my husband will leave home and go to have sex with my neighbour. From my neighbour he will move to another woman. At the end of the day, he will have slept with many of us exchanging us. T	Having a high risk sexual partner: risk factor
Focus Group Discussions with women.docx	People here always suffer from sexually transmitted diseases. This increases the risk of developing cancer in our community as well.	Sexually transmitted diseases: risk factors
Focus Group Discussions with women.docx	Bleeding most of the time even when you are not due for your monthly period could be a sign of cervical cancer.	Bleeding: Signs and symptoms
Focus Group Discussions with women.docx	sn’t it that every woman has a vaginal discharge which is normal, but if you notice that the discharge is now of a different colour which is not the usual, this means that something is wrong in the cervix.	Unusual PV discharge: Signs and symptoms
Focus Group Discussions with women.docx	pain in the lower part of the abdomen	Lower abdominal pains: Signs and symptoms
Focus Group Discussions with women.docx	sometimes a smelly discharge.	Foul smelling PV discharge:
Focus Group Discussions with women.docx	Community Health Workers	Clinic: Information sources
Focus Group Discussions with women.docx	Community Health Workers.	Community Health Workers: Information sources
Focus Group Discussions with women.docx	When we go to the clinic, nurses educate us on cervical cancer.	Clinic: Information sources
Focus Group Discussions with women.docx	In the church previously mentioned, they have also created a WhatsApp group whose administrators also include medical doctors. They always send messages to create awareness about cervical cancer and screening and ask people to forward the messages to their friends and neighbours.	Social Media- Whatsapp: Information sources
Focus Group Discussions with women.docx	The Community Health Workers also move door to door teaching us about cervical cancer.	Community Health Workers: Information sources
Focus Group Discussions with women.docx	The frequency of these visits has however been reduced since COVID-19 started.	Covid-19 restrictions: Barriers to screening
Focus Group Discussions with women.docx	I would go to the clinic for examination and treatment	Go to clinic: Practice when you notice unusual things
Focus Group Discussions with women.docx	The usual practice is to go to the clinic	Go to clinic: Practice when you notice unusual things
Focus Group Discussions with women.docx	Yes, there are some who run to traditional healers because they have not yet fully understood how dangerous cervical cancer is.	Go to traditional healers: Practice when you notice unusual things
Focus Group Discussions with women.docx	Others also seek help from these churches which prophesy and also claim that they can treat cancer, instead of going to the clinic	Go to prophets: Practice when you notice unusual things
Focus Group Discussions with women.docx	Sometimes women are afraid such that even if they see those signs, they won’t do anything about it	Do nothing: Practice when you notice unusual things
Focus Group Discussions with women.docx	We have been told that people should protect themselves by using condoms one, and two, there is an injection which is given.	There is an injection available: Inadequate information on HPV vaccine
Focus Group Discussions with women.docx	Honestly speaking, I have never heard of such a vaccine which can protect someone from developing cervical cancer.	Have never heard of HPV vaccine: Lack of information on HPV vaccine
Focus Group Discussions with women.docx	No, there is a programme where school girls aged 14 years were given injections and were told that it’s for the prevention of cancer. But there I am not sure whether that’s the vaccine you are talking about, but they said they only give it to young girls who have not yet started to have sex. So, we don’t know because then if it’s the one how does it protect you from having cervical cancer?	Have heard of HPV vaccination but no full information: HPV vaccine information
Focus Group Discussions with women.docx	We know about VIAC which is a screening method used to detect cancer cells then they treat you before it moves to the next stages.	VIAC: Known screening method
Focus Group Discussions with women.docx	There is also the Pap smear which is done in other places. In South Africa that’s what they use and that’s where I was screened.	Pap Smear: Known screening methods
Focus Group Discussions with women.docx	You can be screened using VIAC at Gwanda Provincial Hospital.	Gwanda Provincial Hospital: Known screening places
Focus Group Discussions with women.docx	Gwanda Hospital also conducts mobile screening services but after a very long time.	Outreach services: Known screening places
Focus Group Discussions with women.docx	At any age as long as you are between 18 and 50 years you can go for screening. I am not so sure though, but I think so.	Not sure on age to start screening: Lack of information on when to start screening
Focus Group Discussions with women.docx	Then if you are HIV positive you have to be screened every year	Every year if HIV positive: Correct information on screening frequency
Focus Group Discussions with women.docx	if you are HIV negative every 2 years	Every 2 years if HIV negative: Incorrect information about screening frequency
Focus Group Discussions with women.docx	I think it’s about a quarter of women in our community who have been screened, or even less than that	Few women screened: Screening prevalence
Focus Group Discussions with women.docx	The reason is that when the mobile team comes, they pick who they want to screen. They don’t just screen everyone who wishes to be screened. If the service could be offered to everyone, I am sure most women here would have been screened by now.	Outreach services give priority to HIV positive women: Barriers to screening
Focus Group Discussions with women.docx	The problem is they pick who they want to screen then the rest have to go to Gwanda to be screened but they don’t go because they have no money.	Financial constraints: Barriers to screening
Focus Group Discussions with women.docx	Yes, they say they screen only those women who are HIV positive. Those are the ones they look for	Outreach services give priority to HIV positive women: Barriers to screening
Focus Group Discussions with women.docx	They came here last year and the message that was delivered to the community was that they only wanted those who are HIV positive.	Outreach services give priority to HIV positive women: Barriers to screening
Focus Group Discussions with women.docx	Maybe it would be better if individualised education is also given after the procedure for it to be more effective. As it is, I don’t even know when I am supposed to go back for rescreening.	No individualised education: Screening experience
Focus Group Discussions with women.docx	But I was treated very well, and everything was explained to me.	Screening staff were professional: Screening experiences
Focus Group Discussions with women.docx	The procedure was a bit uncomfortable, having to lift up your legs; but it was not painful	Experienced discomfort during procedure: Screening experiences
Focus Group Discussions with women.docx	I was screened at the VIAC clinic in Gwanda because I had not been well for a long time.	Ill health: Facilitator for screening
Focus Group Discussions with women.docx	Women are afraid of screening for different reasons. Others are afraid they will be told they have cancer then what?	Fear of a cancer diagnosis: Barriers to screening
Focus Group Discussions with women.docx	Others are afraid their wombs will be removed then they will be incomplete, and their marriages will be affected.	Lack of partner support: Barriers to screening
Focus Group Discussions with women.docx	Women have fear of the unknown because people out there say a lot of things about screening and its after effects.	Misinformation about screening: Barriers to screening
Focus Group Discussions with women.docx	Secondly, I think it is important for women to be continuously encouraged to screen through repeated reminders.	Constant reminders about screening: Strategies to address barriers
Focus Group Discussions with women.docx	The mobile team should also screen all women and not only those on ART. That way, other women not in the targeted group will also get an opportunity to be screened without having to find money to go to Gwanda.	Outreach clinic should open screening to all women: Strategies to address barriers
Focus Group Discussions with women.docx	The Mobile team should screen everyone not just those on ART.	Outreach clinic should open screening to all women: Strategies to address barriers
Focus Group Discussions with women.docx	And better still, they should not say only those on ART because even if on ART, some women will not come for fear of being stigmatised by the community	HIV positive women do not come for screening for fear of their status being known: Stigma
Focus Group Discussions with women.docx	Some women are just reluctant. As long as life goes on, they don’t mind about other things.	Apathy: Barriers to screening
Focus Group Discussions with women.docx	We kindly request that more education be given on a wide scale to reach everyone including those who do not show interest. Eventually they will understand.	Education of women: Strategies to address barriers
Focus Group Discussions with women.docx	Other women are afraid to test because they don’t know how the husband will react to a positive result. They fear that the husband will leave her. They may take a second wife if the first gets cervical cancer.	Lack of partner support: Barriers to screening
Focus Group Discussions with women.docx	So, I suggest that men should also be involved in these lessons so that they also understand and encourage their wives. Find ways of involving men in these lessons when you teach women about this disease and the importance of screening.	Male involvement: Strategies to address barriers
Focus Group Discussions with women.docx	It’s more of the negative things which people tell you about screening, for example I have heard that after you are screened, you get a whitish discharge which never stops, and men don’t like a watery woman. So, it’s better if I don’t screen and keep my husband.	Misinformation about screening: Barriers to screening
Focus Group Discussions with women.docx	What might also prevent women from screening is their religious beliefs. Some churches discourage attending health services and they say they are able to heal illnesses. Women from these churches are not allowed to go to the clinic.	Religious beliefs: Barriers to screening
Focus Group Discussions with women.docx	We also have people who are still very traditional. They encourage the use of herbs to treat the vagina to remain healthy and this may later cause cancer.	Socio-cultural beliefs : Barriers to screening
Focus Group Discussions with women.docx	I recommend that screening services be offered at local health facilities too so that we won’t have the problem of finding money and time to go to Gwanda.	Provide screening services at local health facilities: Strategies to address barriers
Focus Group Discussions with women.docx	Before the service can be provided at the local facilities, I suggest that the mobile team should come here more frequently like every month and cater for all women.	More frequent outreach clinics: Strategies to address barriers
Focus Group Discussions with women.docx	I will take same painkillers first before I seek help from anyone because that’s what I usually do.	Self treatment first: Practice when you notice unusual things
Focus Group Discussions with women.docx	Yes, the immune system is disturbed in HIV positive people and the soldiers have no power to fight so it’s easy for a person to be attacked by any disease.	HIV: Risk factors
Focus Group Discussions with women.docx	Screening is also done at the Sisters Clinic in Jahunda in Gwanda, next to the Police camp and there they use the Pap Smear.	Sisters Clinic: Screening places
Focus Group Discussions with women.docx	The most common reason for cervical cancer is starting to have sex at an early age and smoking.	Engaging in sexual activities early: risk factor
Focus Group Discussions with women.docx	cancer of cervix	cervical cancer: common female cancer
Focus Group Discussions with women.docx	cancer of the breast	Breast cancer: common female cancer
Focus Group Discussions with women.docx	cervical cancer	cervical cancer: common female cancer
Focus Group Discussions with women.docx	Breast cancer	Breast cancer: common female cancer
Focus Group Discussions with women.docx	cancer of the throat	Cancer of the throat: most common female cancers
Focus Group Discussions with women.docx	cancer of the cervix	cervical cancer: common female cancer
Focus Group Discussions with women.docx	cancer of the breast,	Breast cancer: common female cancer
Focus Group Discussions with women.docx	lung cancer	Lung cancer: most common female cancers
Focus Group Discussions with women.docx	The most common we hear about is that of the cervix,	cervical cancer: common female cancer
Focus Group Discussions with women.docx	breast cancer	Breast cancer: common female cancer
Focus Group Discussions with women.docx	lung cancer	Lung cancer: most common female cancers
Focus Group Discussions with women.docx	women like using flannel materials as pads.	Improvising pads with pieces of cloth and tissue: risk factors
Focus Group Discussions with women.docx	Two, women like using herbs to tighten the vagina, these herbs can eat the lining of the vagina and cause cancers.	use of herbs in vagina: risk factor
Focus Group Discussions with women.docx	Three, some women like prostitutes will have sex with different men without bathing in between.	Poor sexual hygiene: Risk factors
Focus Group Discussions with women.docx	If you have cervical cancer you can feels sores inside in the cervix	Sores in the cervix: Signs and symptoms
Focus Group Discussions with women.docx	smelly discharge coming out of the vagina	Foul smelling PV discharge:
Focus Group Discussions with women.docx	One can get cervical cancer through sexual intercourse.	Sexual activity: Risk factors
Focus Group Discussions with women.docx	if you have a vaginal discharge which has a bad smell, it can be a sign that you may be having cervical cancer	Foul smelling PV discharge:
Focus Group Discussions with women.docx	Just to add something, you can have cervical cancer and stay for a long time without any signs or symptoms and think you are alright when you are not.	No signs and symptoms manifest for a long time: Signs and symptoms
Focus Group Discussions with women.docx	If one has many sexual partners	Having many sexual partners: Risk factors
Focus Group Discussions with women.docx	or my sexual partner has many sexual partners	Having a high risk sexual partner: risk factor
Focus Group Discussions with women.docx	Girls who start having sex when they are too young can also get cancer because their organs are not yet fully developed so it’s easy to get it.	Engaging in sexual activities early: risk factor
Focus Group Discussions with women.docx	It eats you up to the extent that you get very thin and you can even see your bones.	Weight loss: signs and symptoms
Focus Group Discussions with women.docx	If you are HIV positive, chances of getting cervical cancer are very high because your immune system is weakened, and it is very easy to be attacked by any illness.	HIV: Risk factors
Focus Group Discussions with women.docx	Cancer of the cervix is seen more in people who have children	Sexual activity: Risk factors
Focus Group Discussions with women.docx	It’s usually seen in people from 18 years going up.	18 years +: Lack of adequate information on 'at risk' age group
Focus Group Discussions with women.docx	From 10 years to 50 years.	10-50 years: Lack of adequate information on 'at risk age'
Focus Group Discussions with women.docx	If you suffer from sexually transmitted disease it’s also easy to get cervical cancer.	Sexually transmitted diseases: risk factors
Focus Group Discussions with women.docx	Smoking also causes cervical cancer	Smoking: Risk factor
Focus Group Discussions with women.docx	Even inserting your fingers inside your vagina when bathing can cause cervical cancer because you don’t know how clean your fingers are.	Inserting fingers in vagina: risk factors
Focus Group Discussions with women.docx	You can have a lot of vaginal discharge although you won’t be feeling any pain.	Unusual PV discharge: Signs and symptoms
Focus Group Discussions with women.docx	The discharge will have a bad smell like rotten fish	Foul smelling PV discharge:
Focus Group Discussions with women.docx	You can also feel pain when you pass urine	Pain when passing urine: signs and symptoms
Focus Group Discussions with women.docx	I think because the cervix is damaged, you can feel pain during sex, when he inserts the penis it is very painful because he will be touching on the wound.	Pain during sex: signs and symptoms
Focus Group Discussions with women.docx	I personally get information from our church which is Masowe. All women are taught, and I am very satisfied with the education which the church gives	Church: Information sources
Focus Group Discussions with women.docx	You cut your lemons and boil them, then you add cooking oil, and a bit of salt. Then boil these for a long time till the mixture becomes brown. Then we strain it using a cloth to make sure no particles remain. Then we soak cotton wool in the solution and insert it in the vagina and leave it there for some hours. This pack pulls out all the impurities from the cervix and removes all cancer cells w…	Cancer can be treated traditionally: Cultural and religious practices
Focus Group Discussions with women.docx	We get lessons from the clinic	Clinic: Information sources
Focus Group Discussions with women.docx	Community Health Workers	Community Health Workers: Information sources
Focus Group Discussions with women.docx	The other reason which makes women reluctant to go for screening is because they are told wrong information by others.	Misinformation about screening: Barriers to screening
Focus Group Discussions with women.docx	What she had heard was that during screening the uterus is removed and put on a table or wherever then they inspect it. If it is not alright they treat it then put it back. The problem is that sometimes they fail to put it back in its proper place and then your cervix will always give you problems that’s why women are scared of screening because they hear all sorts of stories which are not true.	Belief that uterus is removed during screening : myths and misconceptions
Focus Group Discussions with women.docx	Although I have not used this method myself there some traditional healers who are able to treat this cancer. They boil some roots and give the person with the cancer to drink. The solution kills all the cancer cells even if they have spread to other parts of the body.	Cancer can be treated traditionally: Cultural and religious practices
Focus Group Discussions with women.docx	I have never been screened myself, but I hear stories that the instrument that they insert down there causes much pain especially when they move it around looking for cancer.	Fear of pain: Barriers to screening
Focus Group Discussions with women.docx	I failed last time when the mobile team came because they said they only screen those on ART.	Outreach services give priority to HIV positive women: Barriers to screening
Focus Group Discussions with women.docx	We do not have the full knowledge yet especially if you do not go to the clinic very often.	Lack of knowledge: Barriers to screening
Focus Group Discussions with women.docx	Could we have other people who can gather us together in the community as women when we are free so that we are able to get full and correct information. We want to understand what this cancer of the cervix is, what causes it and how one can tell if they have it. Honestly speaking knowledge is lacking. We don’t have the full knowledge.	Education of women: Strategies to address barriers
Focus Group Discussions with women.docx	In our church people report immediately if they experience any illness and because if they don’t, the Holy Spirit identifies you though the church leaders. So, people will always report to the church when they notice a problem.	Report to church leaders: Practice when you notice unusual things
Focus Group Discussions with women.docx	I would discuss the problem with my friend first then we advise each other on what I should do	Seek advice from peers: Practice when you notice unusual things
Focus Group Discussions with women.docx	There is nothing else I would do except to go to the clinic.	Go to clinic: Practice when you notice unusual things
Focus Group Discussions with women.docx	Many people still go to traditional healers for problems to do with cancer because there, it can be completely healed.	Go to traditional healers: Practice when you notice unusual things
Focus Group Discussions with women.docx	There is a vaccine which is only given to girls from 10-14 years. Not sure of the name. After that age, they don’t give it because it is only given to those who have not started on sexual activities	HPV vaccine give at 9 - 14 years: Adequate information on HPV vaccine
Focus Group Discussions with women.docx	You can be screened.	Screening: Means of detecting cervical cancer early while still treatable
Focus Group Discussions with women.docx	Yes.	Screening: Means of detecting cervical cancer early while still treatable
Focus Group Discussions with women.docx	Yes.	Screening: Means of detecting cervical cancer early while still treatable
Focus Group Discussions with women.docx	Gwanda Provincial Hospital	Gwanda Provincial Hospital: Known screening places
Focus Group Discussions with women.docx	Manama Mission Hospital.	Manama Mission Hospital: Known screening places
Focus Group Discussions with women.docx	We can also go to the clinic to be screened if the mobile clinic comes.	Outreach services: Known screening places
Focus Group Discussions with women.docx	Ah, maybe once a year	Once a year: Outreach services infrequent
Focus Group Discussions with women.docx	If you are HIV negative you should be screened every 2 years	Every 2 years if HIV negative: Incorrect information about screening frequency
Focus Group Discussions with women.docx	every year if you are HIV positive.	Every year if HIV positive: Correct information on screening frequency
Focus Group Discussions with women.docx	This programme only started coming to us through the outreach team last year and they don’t come often so there are few who are screened.	Few women screened: Screening prevalence
Focus Group Discussions with women.docx	People don’t have money to go to Gwanda.	Financial constraints: Barriers to screening
Focus Group Discussions with women.docx	And another thing, when the mobile team came, they said they only screen those who are HIV positive.	Outreach services give priority to HIV positive women: Barriers to screening
Focus Group Discussions with women.docx	So many of us were turned back	Women are turned away: Barrier to screening
Focus Group Discussions with women.docx	But it seems the priority is given to women who are HIV positive.	Outreach services give priority to HIV positive women: Barriers to screening
Focus Group Discussions with women.docx	I was screened because I had a problem with fibroids. That was in 2017. Everything was done well, and I later had an operation to remove the fibroids	Screening staff were professional: Screening experiences
Focus Group Discussions with women.docx	I was screened at Selonga Clinic by the mobile team. The lady was friendly, and I did not experience any pain and we did not wait a long time before the service was provided.	Screening staff were professional: Screening experiences
Focus Group Discussions with women.docx	I also did not experience any pain though I was very afraid of the procedure	Screening staff were professional: Screening experiences
Focus Group Discussions with women.docx	The problem we have is that some women who screen will tell false and scary things about the procedure which discourages others from screening.	Misinformation about screening: Barriers to screening
Focus Group Discussions with women.docx	The problem is that even if you get screened, if they find anything wrong, instead of getting treatment there you are told to go to Gwanda	Treatment only done at Gwanda Provincial Hospital: Barriers to screening
Focus Group Discussions with women.docx	Most fail to go because they have no money for transport and treatment.	Financial constraints: Barriers to screening
Focus Group Discussions with women.docx	I will present my personal reason for not screening. When the outreach team came, I was having my period and I understand screening is not done on menstruating women. But I am ready to be screened anytime I get the opportunity.	Women willing to be screened: Strength
Focus Group Discussions with women.docx	Some women do not go for screening because we hear that there is only one machine which is used on all women. So, the machine will screen a woman who has cancer and use the same machine on the next who does not have it.	Misinformation about screening: Barriers to screening
Focus Group Discussions with women.docx	Some women lack knowledge	Lack of knowledge: Barriers to screening
Focus Group Discussions with women.docx	and they are also influenced by friends who also have no knowledge about the importance of screening. They then decide as a group that they will not be screened from the wrong information they have.	Peer influence: Barriers to screening
Focus Group Discussions with women.docx	Some of us who have been screened, are the culprits of spreading wrong information which discourages others. The day I was screened, the lady who was screened before me came out frowning and exclaiming that it was very painful. I almost left without being screened.	Misinformation about screening: Barriers to screening
Focus Group Discussions with women.docx	Some women are satisfied with the services they receive in church that’s why they don’t come. But we always encourage them to still go for screening	Religious beliefs: Barriers to screening
Focus Group Discussions with women.docx	Men understand if you explain it properly. They even provide us with money to go to hospital.	Male partners supportive if well informed: Male involvement
Focus Group Discussions with women.docx	Hey, it’s difficult in other families. You see; if you go for screening, since you are already HIV positive, then you are told you also have cancer, it may create friction because your husband will say you brought the disease and it’s your problem. He won’t even give you the money to go to Gwanda.	Lack of partner support: Barriers to screening
Focus Group Discussions with women.docx	I agree that men are a problem. They are very difficult to convince.	Lack of partner support: Barriers to screening
Focus Group Discussions with women.docx	I agree that men are a problem. They are very difficult to convince. They don’t want even to be tested for HIV. If you talk about cervical cancer screening, he will ask you why you want to go looking for diseases and won’t allow you to go for screening. They refuse and tell you that you can go if you want but if you are found to have the disease, it will be yours because you will have looked for …	Lack of partner support: Barriers to screening
Focus Group Discussions with women.docx	My recommendation is that educating the women about cervical cancer and screening should come first before women are invited for screening. If women understand these things well, they will willingly come for screening. The problem we have now is that things are done in reverse. Awareness campaigns are centered on calling women for screening before educating them. Start with the education and if w…	Education of women: Strategies to address barriers
Focus Group Discussions with women.docx	My recommendation is that whenever women are taught about cervical cancer screening, men should also be involved so that they understand that having cervical cancer is not the fault of the woman. That way they would be more supportive to their partners.	Male involvement: Strategies to address barriers
Focus Group Discussions with women.docx	My recommendation is that the mobile clinic should come more often, maybe 3 or 4 times a year so that every woman gets the opportunity to screen.	More frequent outreach clinics: Strategies to address barriers
Focus Group Discussions with women.docx	I also support the idea of male involvement because this can make everyone have an appreciation of the programme. This way, the number of women coming up for screening would increase.	Male involvement: Strategies to address barriers
Focus Group Discussions with women.docx	Education about the disease should also be done more so that women get to better understand why they need to be screened. If they understand the benefits of screening, they will want to be screened.	Education of women: Strategies to address barriers
Focus Group Discussions with women.docx	I suggest that a committee for cervical cancer screening be formed in each village and trained on the subject so that they will have the responsibility of teaching the community on cervical cancer and screening. The community will agree on how often these learning sessions can be held but I think every Wednesday when people do not go to the fields. People will get full knowledge on cervical cance…	Community involvement: Strategies to address barriers
Focus Group Discussions with women.docx	Even if community meetings are called, men will not attend. They will push women to the meetings like they normally do. My suggestion is that there should be a programme which focuses on male cancers where men will also get the education more appropriate to them. This will arouse their interest since the programme will be directly affecting them. As they get these lessons, they will stop blaming …	Have programmes that focus on male cancers: Strategies to address barriers
Focus Group Discussions with women.docx	We need more education.	Education of women: Strategies to address barriers
Focus Group Discussions with women.docx	We have heard about this disease and that we should be screened but the knowledge we have is too little and there is still a lot which we would like to understand better.	Lack of knowledge: Barriers to screening
Focus Group Discussions with women.docx	The other important thing which could get more women screened is that the Mobile clinic should not only focus on women who are on ART should offer the service to everyone of all age groups who is willing to be screened.	Outreach clinic should open screening to all women: Strategies to address barriers
Focus Group Discussions with women.docx	Education about cervical cancer should start in schools so that by the time these girls get to the age of screening, they will already be more informed about the programme.	Education should start in schools: Strategies to address barriers
Focus Group Discussions with women.docx	cervical cancer	cervical cancer: common female cancer
Focus Group Discussions with women.docx	breast cancer	Breast cancer: common female cancer
Focus Group Discussions with women.docx	cervical cancer	cervical cancer: common female cancer
Focus Group Discussions with women.docx	breast cancer	Breast cancer: common female cancer
Focus Group Discussions with women.docx	women in Zimbabwe start being active at an early age so they are likely to get it from the many sexual partners they are likely to meet.	Engaging in sexual activities early: risk factor
Focus Group Discussions with women.docx	The other reason is that men have many sexual partners, so the disease is likely to be transferred to many women.	Men have many sexual partners: Risky behaviors
Focus Group Discussions with women.docx	It is also because a lot of women use herbs and other different things inserted in their private parts to dry up their vaginas for satisfaction of their partners during sex. This causes damage to the cervix and can result in cancer.	use of herbs in vagina: risk factor
Focus Group Discussions with women.docx	What I have heard about cervical cancer is that when you have it, you will have a vaginal discharge	Unusual PV discharge: Signs and symptoms
Focus Group Discussions with women.docx	it will be smelling	Foul smelling PV discharge:
Focus Group Discussions with women.docx	I hear that if you have AIDS, the possibility of getting cancer of the cervix is very high because your body will be too weak to fight off diseases.	HIV: Risk factors
Focus Group Discussions with women.docx	When women insert fingers down there when bathing, the nails can damage the cervix and result in cuts which can later change to cancer.	Inserting fingers in vagina: risk factors
Focus Group Discussions with women.docx	Using perfumed soap to clean inside the vagina can also cause cancer the cervix to swell and then later cancer can develop.	use of perfumed soaps: risk factors
Focus Group Discussions with women.docx	Using toilet paper for padding during menses results in the accumulation of paper particles in the cervix.	Improvising pads with pieces of cloth and tissue: risk factors
Focus Group Discussions with women.docx	Using some herbs and other things which may disturb the natural state of the vagina which makes it very easy for a woman to have cancer of the cervix.	use of herbs in vagina: risk factor
Focus Group Discussions with women.docx	Sleeping with many people leads to cervical cancer. Like some men have up to 7.	Men have many sexual partners: Risky behaviors
Focus Group Discussions with women.docx	People believe that once you have cancer, the next thing is death because the disease cannot be treated. So, they are scared to know that they have cancer. That is why some women will avoid screening because they say knowing that they have the disease will bring them stress.	Fear of a cancer diagnosis: Barriers to screening
Focus Group Discussions with women.docx	A person can also get cancer through witchcraft.	Cervical cancer is caused by witchcraft: Myths and misconceptions
Focus Group Discussions with women.docx	The knowledge is there although it is still low. I say so because when we hear of a death from cervical cancer, people always say someone had a hand in that death. So that means as a community, our understanding of cancer is still lacking.	Lack of knowledge: Barriers to screening
Focus Group Discussions with women.docx	In my opinion, women have the knowledge, but they fear to be screened.	Fear of a cancer diagnosis: Barriers to screening
Focus Group Discussions with women.docx	The problem is that the hospital where screening is done is far such that even if you may have a desire to be screened, money to travel to Gwanda for screening is a challenge because now transporters charge in forex.	Financial constraints: Barriers to screening
Focus Group Discussions with women.docx	omen have the knowledge, but the other reason is that most are not comfortable with the way the screening is done. It is not an easy thing to just open up your private parts for someone when you are not ill. Somehow it’s just wrong.	Discomfort of exposing private parts: Barriers to screening
Focus Group Discussions with women.docx	Women fear that instrument which is inserted into the private parts because they think it is painful.	Fear of pain: Barriers to screening
Focus Group Discussions with women.docx	For some women it’s not about the missing ears, it’s just the embarrassment to expose yourself.	Discomfort of exposing private parts: Barriers to screening
Focus Group Discussions with women.docx	Others are afraid that they may screen and are told they have cervical cancer.	Fear of a cancer diagnosis: Barriers to screening
Focus Group Discussions with women.docx	The other danger is sleeping with John today, tomorrow with Joseph and then again with Mike. The discharges from all those 3 will be left in you and chances of meeting one who will transmit the disease to you is higher than on someone who only sleeps with Tom.	Having many sexual partners: Risk factors
Focus Group Discussions with women.docx	The other risk is inserting herbs into the vagina to tighten the muscles for sexual pleasure. Herbs eat away at the cervix and cause sores which may later change to cancer.	use of herbs in vagina: risk factor
Focus Group Discussions with women.docx	When we go to the clinic, sometimes we find the nurses teaching about cervical cancer that day. So, I can say we get education from the clinic	Clinic: Information sources
Focus Group Discussions with women.docx	Once a team came from Gwanda to screen women. They gave us some education before they started screening.	Outreach clinic: Information sources
Focus Group Discussions with women.docx	Community Health Workers who visit us in our homes to tell us about this disease and also to advise us that it is important to be screened.	Community Health Workers: Information sources
Focus Group Discussions with women.docx	A vaginal discharge which is blood stained with pus	Unusual PV discharge: Signs and symptoms
Focus Group Discussions with women.docx	A woman may experience pain below the umbilicus because the cervix will be swollen.	Lower abdominal pain: Signs and symptoms
Focus Group Discussions with women.docx	I have also heard that at times you do not feel any pain at all even if you have that cancer. By the time you start experiencing any symptoms, usually the cancer will be in advanced stages.	No signs and symptoms manifest for a long time: Signs and symptoms
Focus Group Discussions with women.docx	If you feel a burning sensation in your private parts, that pain which feels as if fire has been lit inside your private parts, it might be that you now have cancer of the cervix. The urine may also have a bad smell because the cervix will be rotting.	Pain when passing urine: signs and symptoms
Focus Group Discussions with women.docx	I would immediately go to the clinic.	Go to clinic: Practice when you notice unusual things
Focus Group Discussions with women.docx	I would start with the Community Health Worker because the clinic is far. I would tell her my problem and she would advise on what to do. Usually if it’s something she cannot help you with, they tell you to go to the clinic.	Consult Community Health Worker: Practice when you notice unusual things
Focus Group Discussions with women.docx	Usually women will start at the clinic immediately they feel unwell and if the clinic treats you and you get well, fine.	Go to clinic: Practice when you notice unusual things
Focus Group Discussions with women.docx	But if nothing changes or things get worse, then we may think of going to consult either traditional healers or prophets depending on your beliefs.	Go to traditional healers: Practice when you notice unusual things
Focus Group Discussions with women.docx	One may start by monitoring the situation for about 2 days maybe up to a week.	Monitor situation first before going to the clinic: Practice when you notice unusual things
Focus Group Discussions with women.docx	I don’t know of any such vaccine. The best thing is to seek advice from the clinic on these things.	Do not know of any vaccination: No knowledge of HPV vaccination rmation
Focus Group Discussions with women.docx	There is a vaccine which is given to girls. It starts at 10 years. Girls who are 10 years old.	HPV vaccine give at 9 - 14 years: Adequate information on HPV vaccine
Focus Group Discussions with women.docx	It’s given to girls from 10 to 14 years in schools. The reason it is given to girls is because these days children engage in sex very early.	HPV vaccine give at 9 - 14 years: Adequate information on HPV vaccine
Focus Group Discussions with women.docx	I think the girls are examined first to see if they have started having sex, then those who have started are given the vaccine.	Girls examined for virginity before HPV is given: Incorrect information on HPV vaccine on
Focus Group Discussions with women.docx	There is nothing else except for someone to go for screening	Screening: Means of detecting cervical cancer early while still treatable
Focus Group Discussions with women.docx	Screening helps for them to see the cancer so that you can be treated	Diagnosis of cancer: Purpose of screening
Focus Group Discussions with women.docx	Gwanda Provincial Hospital	Gwanda Provincial Hospital: Known screening places
Focus Group Discussions with women.docx	25 years and upwards need to be screened	25 years and above: Incorrect information on age for screening
Focus Group Discussions with women.docx	I think screening starts at 15 years so that this disease does not spread fast	15 years: Incorrect information on age for screening
Focus Group Discussions with women.docx	After every 3 years a woman should be screened.	Every 3 years: Correct information on screening frequency
Focus Group Discussions with women.docx	Of the few women I associate with, many have been screened	Few women screened: Screening prevalence
Focus Group Discussions with women.docx	As for me, I think there are only a few women who have been screened	Few women screened: Screening prevalence
Focus Group Discussions with women.docx	Most women cannot afford transport costs to go to Gwanda for screening.	Financial constraints: Barriers to screening
Focus Group Discussions with women.docx	But there was a team which once came to screen people at the clinic. Many women were screened.	Outreach services: Known screening places
Focus Group Discussions with women.docx	I think very few women have been screened.	Few women screened: Screening prevalence
Focus Group Discussions with women.docx	If it is possible, those people should come back again and screen us because a lot of education has been given and now, we understand better than last year (2019) when they came.	More frequent outreach clinics: Strategies to address barriers
Focus Group Discussions with women.docx	The best thing that can be done for women is that those who screen should come here more often so that everyone can be free to have screening without the challenge of thinking about money.	More frequent outreach clinics: Strategies to address barriers
Focus Group Discussions with women.docx	The mobile team has only come once. I also suggest that there should be a mobile clinic for screening coming here every month or at least every 3 months to screen people.	More frequent outreach clinics: Strategies to address barriers
Focus Group Discussions with women.docx	I have also heard that if they find anything wrong when they screen you, they will ask you to pay for the treatment and sometimes they will say you need to be operated. That calls for large sums of money. Most of the time women do not have that money. So, in a way you have brought stress to yourself since you have started something you cannot see through.	Financial constraints: Barriers to screening
Focus Group Discussions with women.docx	The problem is money. Women want to be screened but have no money to go to Gwanda where screening is done.	Financial constraints: Barriers to screening
Focus Group Discussions with women.docx	Could you please send our request that we do not have money to go to Gwanda	Financial constraints: Barriers to screening
Focus Group Discussions with women.docx	it would be better for our clinic to also provide screening services so that screening is done here at the clinic instead of us having to travel to Gwanda because we do not have the money to go there.	Provide screening services at local health facilities: Strategies to address barriers
Focus Group Discussions with women.docx	Yes, money is a challenge, but the other thing is that our men do not want us to be screened.	Lack of partner support: Barriers to screening
Focus Group Discussions with women.docx	hey think that if you go for screening, your womb will be removed. They do not understand why screening is done.	Men lack knowledge on screening: Barriers on screening
Focus Group Discussions with women.docx	Men should also be involved in the education of women on cervical cancer screening. Maybe if they understand why it is done, they will encourage their partners to be screened.	Male involvement: Strategies to address barriers
Focus Group Discussions with women.docx	Men believe that if your womb is removed, you will be hollow and unable to have sex so we should be taught together.	Men lack knowledge on screening: Barriers on screening
Focus Group Discussions with women.docx	I support the idea of involving men. If he understands what causes cervical cancer and what puts a woman in danger of getting the disease, he will understand better	Male involvement: Strategies to address barriers
Focus Group Discussions with women.docx	men do not know	Men lack knowledge on screening: Barriers on screening
Focus Group Discussions with women.docx	they are the ones with many sexual partners who bring home these diseases	Men have many sexual partners: Risky behaviors
Focus Group Discussions with women.docx	I recommend that our Community Health Workers should schedule a day every month where they call all women together and give us these lessons on cancer of the cervix.	Education of women: Strategies to address barriers
Focus Group Discussions with women.docx	Involving men when teaching us will solve the problem because they are the ones who give us money.	Male involvement: Strategies to address barriers
Focus Group Discussions with women.docx	I think it is better if our community leaders meet with the Health Committee and send a request to Gwanda for screening to be provided right here at this clinic. Our Councillor should also take this request up.	Provide screening services at local health facilities: Strategies to address barriers
Focus Group Discussions with women.docx	I would also like to suggest that if men are to be called to join women when we are being taught about cervical cancer, this be done through the community leaders.	Involve community leaders: Strategies to address barriers
Focus Group Discussions with women.docx	They use pieces of cloth and it is difficult to change them often. So, when they stay a long-time germs will move up to the cervix and cause cancer.	Poor menstrual hygiene
Focus Group Discussions with women.docx	Or print out information pamphlets which you should distribute to all people so that people read for themselves. Also display posters at all places where people can see. These should be in all languages not just in English because some people don’t understand English.	Use of IEC materials: Strategies to address barriers
Focus Group Discussions with women.docx	These should be in all languages not just in English because some people don’t understand English.	Use of local languages: Strategies to address barriers
Focus Group Discussions with women.docx	This education should be spread in churches so that young women and the elders also learn about it and get to understand	Educate women in churches: Strategies to address barriers
Focus Group Discussions with women.docx	If you have sex with many people especially the younger ones, chances of you getting a sexually transmitted disease are higher and if you always suffer from sexually transmitted diseases, chances of getting cervical cancer also increase	Sexually transmitted diseases: risk factors
Focus Group Discussions with women.docx	this is a lifesaving test, if you are screened and this disease is seen early, it can be treated, but if you delay you die.	Screening: Means of detecting cervical cancer early while still treatable
Focus Group Discussions with women.docx	I don’t refuse that witchcraft is there but when it comes to things like cancer which can be treated in hospital, that’s where we should go.	Socio-cultural beliefs : Barriers to screening
Focus Group Discussions with women.docx	Others tell us that if you are spiritual enough, you don’t need to do all these things because God will protect you	Religious beliefs: Barriers to screening
Focus Group Discussions with women.docx	They have to understand that screening helps in the prevention of cervical cancer.	prevention of cervical cancer: Purpose of screening
Focus Group Discussions with women.docx	This is because of many gold panners who flash money around, you find some women changing men to get money from as many of them as possible.	Economic activities like gold panning: risk factors
Focus Group Discussions with women.docx	if that discharge becomes too much	Unusual PV discharge: Signs and symptoms
Focus Group Discussions with women.docx	But sometimes you may go to the clinic and be unfortunate that on that day there is no lesson on cervical cancer then you just get the information from others. But then you won’t get all the details compared to when you hear the	Peers: Information sources
Focus Group Discussions with women.docx	Some women may be having the symptoms, but they don’t know what it means.	Lack of knowledge: Barriers to screening
Focus Group Discussions with women.docx	Women need to be taught that it doesn’t matter even if you do not have a sexual partner like some of us who are widowed, you could have been left with the disease and it is only starting to show signs now. They say it takes years to show.	Cannot have cervical cancer if you currently dont have a sexual partner: Myths and misconceptions
Focus Group Discussions with women.docx	you could have been left with the disease and it is only starting to show signs now.	No signs and symptoms manifest for a long time: Signs and symptoms
Focus Group Discussions with women.docx	Like a clever woman who has been educated, and always reading about this disease in the newspapers, I would go to the clinic as soon as I notice the unusual things.	Go to clinic: Practice when you notice unusual things
Focus Group Discussions with women.docx	This is a serious disease ladies. I am talking from experience because I have seen a relative die from this cancer of the cervix. They said she went to hospital too late.	Cervical cancer kills: perceptions
Focus Group Discussions with women.docx	The other important thing is to listen to what the doctor tells you. Sometimes we know of some women who refuse to have their womb removed and they end up dying. There is still that belief that if your womb is removed you are no longer a full woman. Meanwhile they will leave the hospital and go to traditional healers. You have to listen to the doctor’s advice.	Refusal to have womb removed due to socio-cultural beliefs: Barriers to treatment
Focus Group Discussions with women.docx	As women we still need a lot of education for us to fully understand about these things	Education of women: Strategies to address barriers
Focus Group Discussions with women.docx	VIAC screening can detect the disease early and it can be treated if you are screened on time if you delay, ah, then its death for you.	Screening: Means of detecting cervical cancer early while still treatable
Focus Group Discussions with women.docx	The uptake is low	Few women screened: Screening prevalence
Focus Group Discussions with women.docx	The nurse won’t give priority to well women who have only come for screening when there are very sick people lying all over waiting to be attended to. And you want women to go there and spend hours waiting to be screened?	Long waiting periods: Barriers for screening
Focus Group Discussions with women.docx	We don’t know whether the nurses are not enough, because some women queue and queue till they get discouraged and go back home before they can be screened.	Long waiting periods: Barriers for screening
Focus Group Discussions with women.docx	but unfortunately in the clinic even if there are many nurses, they are slow in attending to patients. We have a big problem. We have even brought that concern to the Ward Councillors. At one time we witnessed a child die while waiting. The mother had come as early as 07.00 hours but was still unattended hours later.	nurses slow in attending patients: Barriers to screeninges
Focus Group Discussions with women.docx	While the private doctors provide the service, most of us cannot afford the required fees.	Financial constraints: Barriers to screening
Focus Group Discussions with women.docx	I went to Gwanda Provincial Hospital instead and found 2 young male doctors. I requested not to be screened by them because as far as I am concerned, they are my children	Gender of service provider: Barriers to screening
Focus Group Discussions with women.docx	I was referred to the doctor and he addressed me in Shona language which I do not fully understand. I told him I did not understand his language, so he then used the language I understand.	Use of unfamiliar language: Barriers to screening
Focus Group Discussions with women.docx	If you don’t get there very early, they will tell you their number for the day is enough and you have to come back some other day. Obviously, you won’t have the energy or motivation to go back.	Limited number screened per day: Barriers to screening
Focus Group Discussions with women.docx	Some of us are afraid to get diseases. We are told that the instrument which is used is just washed and used on the next woman. So, I personally am scared of contracting diseases from other women from that instrument. That’s why I have not gone for screening.	Lack of confidence in hospital services: Barriers to screening
Focus Group Discussions with women.docx	I even considered going to the Sister’s Clinic because some say the treatment is much better there than here. The nurses there treat their clients well.	Negative staff attitudes: Barriers to screening
Focus Group Discussions with women.docx	No, once you get into the correct queue, the service for screening is very fast. The challenge is the first queue before you get into that one for screening. You have to queue for long periods at the gate before you are finally able to get in. But once your card is stamped and they screen the people according to the service you have come for; it does not take long at the screening room.	Long waiting periods: Barriers for screening
Focus Group Discussions with women.docx	The other reason why there is a high number of women with cervical cancer is because there are many people who have sexually transmitted diseases and here in this town there are many commercial sex workers	Many commercial sex workers : Risk factors
Focus Group Discussions with women.docx	People usually seek treatment for sexually transmitted diseases very late because men are the ones who usually infect us and may himself get treated but not tell his wife.	Late treatment for STIs: Risk factors
Focus Group Discussions with women.docx	Its 10 years upwards.	HPV vaccine given from 10 years upwards: Inadequate HPV vaccine information
Focus Group Discussions with women.docx	No, at 8 years they are still in Grade 2. But yes, it starts from grade 5 up to Form 3 or Form 4 I think.	HPV vaccine given up to Form 3 or 4: Inadequate HPV vaccine information
Focus Group Discussions with women.docx	it stretches your vagina and men don’t like a hollow organ when they have sex.	Screening stretches vagina: Myths and misconceptions
Focus Group Discussions with women.docx	many women have not been screened.	Few women screened: Screening prevalence
Focus Group Discussions with women.docx	That is very stressful because you can become ill just from knowing that you have cervical cancer and will soon die.	Cervical cancer kills: perceptions
Focus Group Discussions with women.docx	It is not a usual thing to talk about these things	No open communication about cervical cancer: Barriers to screening
Focus Group Discussions with women.docx	Pastors should ensure that women’s programmes include lessons on cervical cancer screening.	Involve church leaders: Strategies to address barriers
Focus Group Discussions with women.docx	Workshops will work well so that we have time to ask all the questions we have. These could be organised by Ward to have small numbers to teach at a time. The workshops should be continued till all Wards are covered and everyone understands the importance of screening.	Organise workshops for women: Strategies to address barriers
Focus Group Discussions with women.docx	abdominal pains	Lower abdominal pains: Signs and symptoms
Focus Group Discussions with women.docx	watery discharge	Unusual PV discharge: Signs and symptoms
Focus Group Discussions with women.docx	bleeding all the time	Bleeding: Signs and symptoms
Focus Group Discussions with women.docx	Sleeping with other people’s husbands. Women here have a bad habit of going out with a man when they know that he is married. They lure other people’s husbands to sleep with them. That is very bad.	Having many sexual partners: Risk factors
Focus Group Discussions with women.docx	We also get the information from church	Church: Information sources
Focus Group Discussions with women.docx	That way the information spreads fast because these days almost everyone has a cell phone and most people will not ignore messages. They read them and sometimes those we send messages to will come back with questions which gives us an opportunity to discuss further amongst ourselves and refer back to the WhatsApp group if there are things we do not understand. It works. This WhatsApp system is a …	Innovative education strategies: Strategies to address barriers
Focus Group Discussions with women.docx	They don’t realise that cervical cancer is a very dangerous disease because if you delay, the disease will reach a stage where it can no longer be treated, and you end up dying.	Cervical cancer kills: perceptions
Focus Group Discussions with women.docx	Their reasoning is that even if they can be referred to Gwanda for treatment, it costs, and they have no money.	Financial constraints: Barriers to screening
Focus Group Discussions with women.docx	But if that group does not come because some of them don’t want their HIV status to be known, that’s when they can screen other women.	HIV positive women do not come for screening for fear of their status being known: Stigma
Focus Group Discussions with women.docx	Others are afraid of an imminent death once they know they have cancer, so they think it’s better if they stay without knowing.	Fear of a cancer diagnosis: Barriers to screening
Focus Group Discussions with women.docx	So, this lack of information is what makes women believe all the things they hear	Lack of knowledge: Barriers to screening
Focus Group Discussions with women.docx	As human beings, naturally we respond after repeated messages. Mass education campaigns should be done from time to time so that women realise that this thing is important.	Lack of effective education: Barriers to screening
Focus Group Discussions with women.docx	Reminders on screening should be done at the clinic and by the Community Health Workers all the time not on certain days. Naturally, people take action upon constant reminders.	Constant reminders about screening: Strategies to address barriers
Focus Group Discussions with women.docx	for example I have heard that after you are screened, you get a whitish discharge which never stops, and men don’t like a watery woman.	Lack of partner support: Barriers to screening
Focus Group Discussions with women.docx	Yes, Yes.	Provide screening services at local health facilities: Strategies to address barriers
Focus Group Discussions with women.docx	Yes, Yes.	Provide screening services at local health facilities: Strategies to address barriers
Focus Group Discussions with women.docx	So, more time like dedicating 2 days to each facility would enable more women to be screened.	Outreach services to dedicate 2 days per site: Strategies to address barriers
Focus Group Discussions with women.docx	I say 10 years upwards because children start their menstruation very early at even 10 years and also start having sex early and if they do, they can have cervical cancer at that age.	10 years upwards: Lack of adequate information on 'at risk' age group
Focus Group Discussions with women.docx	I think from 15 years because I see the injections given to school children to prevent cervical cancer start from 15 years.	From 15 years: Lack of adequate information on 'at risk age group'
Focus Group Discussions with women.docx	It depends on the child. These days children start menstruation early. Once that happens, they start engaging in sex even at 10 years.	Engaging in sexual activities early: risk factor
Focus Group Discussions with women.docx	As for me what we were taught that we should never insert fingers when washing our private parts. The cervix is able to clean itself. So, there is no need to insert our fingers because we will hurt ourselves and it’s easier for the cancer to stick on if it finds an open wound.	Inserting fingers in vagina: risk factors
Focus Group Discussions with women.docx	We are also given information pamphlets so that you can read for yourself at home.	IEC materials: Information sources
Focus Group Discussions with women.docx	The truth is we have never seen any pamphlets. When the outreach team came, they gave a talk about cervical cancer	Outreach clinic: Information sources
Focus Group Discussions with women.docx	I have never received pamphlets even when I visit the clinic.	Lack of IEC materials: Barriers to screening
Focus Group Discussions with women.docx	I still wish to be screened.	Women willing to be screened: Strength
Focus Group Discussions with women.docx	In hospitals, you are only given something to weaken the pain and they also burn the area where the cancer is, but they don’t know how to completely cure it.	Cervical cancer cannot be cured in hospitals: perceptions on cervical cancer
Focus Group Discussions with women.docx	I personally think that even if people go to these traditional healers, they still remain with doubts on whether they have been completely cured or no. So, I think it’s better for those who prefer traditional healers to still go to the clinic so that they are examined to see if the disease has completely cleared.	Go to traditional healers: Practice when you notice unusual things
Focus Group Discussions with women.docx	I see you are all in agreement that one can go for screening to detect cervical cancer early. Please elaborate on the means of screening……..	Lack of knowledge on screening methods: Known screening methods
Focus Group Discussions with women.docx	Those who are HIV negative were told they could not be screened because their instruments are not enough	Shortage of screening instruments: Barriers to screening
Focus Group Discussions with women.docx	We also wish to be screened so that we know where we stand.	Women willing to be screened: Strength
Focus Group Discussions with women.docx	But I am ready to be screened anytime I get the opportunity.	Women willing to be screened: Strength
Focus Group Discussions with women.docx	I was having my period and I understand screening is not done on menstruating women.	Screening not done during menses: Barriers to screening
Focus Group Discussions with women.docx	The problem we have now is that things are done in reverse. Awareness campaigns are centered on calling women for screening before educating them. Start with the education and if women have understood the benefits of screening, they will be willing to be screened.	Education should be done before call for screening: Strategies to address barriers	Things are currently done in reverse
Focus Group Discussions with women.docx	It would also help if information on cervical cancer is also delivered in our health clubs where we are taught about cleanliness in our homes and diseases like TB and Malaria. That’s another platform the Community Health Workers can use.	Find innovative ways to educate people: Strategies to address barriers
Focus Group Discussions with women.docx	The Community Health Workers visit us in our homes to teach us. But when it comes to other programmes like COVID-19, special teams from the Ministry of Health come down to Village level. The same should be done from time to time because that way, people get to understand that the programme is very important for people to come all the way to teach about that subject. It can help to have the same t…	Find innovative ways to educate people: Strategies to address barriers
Focus Group Discussions with women.docx	People have no money to go to Gwanda	Financial constraints: Barriers to screening
Focus Group Discussions with women.docx	cancer of the womb.	Cancer of the womb: most common female cancers	Cancer of the womb: Most common female cancers
Focus Group Discussions with women.docx	Women have no power to protect themselves during sex. It’s men who have the power to say how they want it done and they don’t want to use condoms in marriage so they can bring it from their other sexual partners.	Women have no power to protect themselves during sex: Men's risky behaviours
Focus Group Discussions with women.docx	Like some men have up to 7.	Having a high risk sexual partner: risk factor
Focus Group Discussions with women.docx	I would also like to add onto this point. If you snatch someone’s husband, it’s painful to that man’s wife. So, the wife will work on her husband’s penis and when that man has sex with you, the preparation will be transferred to you and you start to rot inside. The medical people refer to it as cancer of the cervix.	Cervical cancer is caused by witchcraft: Myths and misconceptions
Focus Group Discussions with women.docx	First, you can get pain in the cervix,	Pain in the cervix: signs and symptoms
Focus Group Discussions with women.docx	then you start discharging pus from the vagina.	Unusual PV discharge: Signs and symptoms
Focus Group Discussions with women.docx	the cervix will protrude through the vagina and with time it starts to rot	Cervix will protrude through the vagina: signs and symptoms
Focus Group Discussions with women.docx	the hospital where screening is done is far	Long distance to screening site: Barriers to screening
Focus Group Discussions with women.docx	money to travel to Gwanda for screening is a challenge because now transporters charge in forex.	Financial constraints: Barriers to screening
Focus Group Discussions with women.docx	So, they will be embarrassed and think the nurses who screen will laugh at them.	Discomfort of exposing private parts: Barriers to screening
Focus Group Discussions with women.docx	These days we are also not very confident with hospitals. We have heard that operations are done, and things go wrong. So that’s why women are afraid to screen in case something goes wrong.	Lack of confidence in hospital services: Barriers to screening
Focus Group Discussions with women.docx	Staying without screening increases chances of developing cervical cancer.	Lack of screening: risk factors
Focus Group Discussions with women.docx	or prophets depending on your beliefs.	Go to prophets: Practice when you notice unusual signs
Focus Group Discussions with women.docx	Screening is only done in Gwanda	Gwanda Provincial Hospital: Known screening places
Focus Group Discussions with women.docx	that’s why some of us have not been screened although we want because it is expensive to go to Gwanda.	Financial constraints: Barriers to screening
Focus Group Discussions with women.docx	those people should come back again and screen us	Women willing to be screened: Strength
Focus Group Discussions with women.docx	The mobile team has only come once.	Outreach services infrequent: Barriers to screening
Focus Group Discussions with women.docx	Women want to be screened	Women willing to be screened: Strength
Focus Group Discussions with women.docx	On behalf of all the women here, I would like to thank you for coming to meet us. We have shared our concerns about the screening programme for cervical cancer and hope you will take them up to the relevant authorities.	Send concerns to relevant authorities: Strategies to address barriers
Focus Group Discussions with women.docx	We really want to be screened but it is not easy.	Women willing to be screened: Strength
Focus Group Discussions with women.docx	cancer of the stomach	cervical cancer: common female cancer, Cancer of the stomach
Focus Group Discussions with women.docx	Others say you can tell that you have cervical cancer if you start having a vaginal discharge which is smelling.	Foul smelling PV discharge:
Focus Group Discussions with women.docx	Screening starts at 18 years or when you start having sex.	When you start having sex: Adequate know on when to start screening, Every 2 years if HIV negative: Incorrect information about screening frequency
Focus Group Discussions with women.docx	At times as women we mislead each other and go to traditional healers because of our beliefs.	Socio-cultural beliefs : Barriers to screening, Peer influence: Barriers to screening
Focus Group Discussions with women.docx	The mobile team should open screening to all women whether positive or negative and to all ages without choosing a particular group. This will help a lot of women to be screened. People have no money to go to Gwanda.	Outreach services give priority to HIV positive women: Barriers to screening, Outreach clinic should open screening to all women: Strategies to address barriers
Focus Group Discussions with women.docx	Women want to be screened but the main challenge is that they have no money to go to Gwanda to have that screening done.	Financial constraints: Barriers to screening, Women willing to be screened: Strength
Focus Group Discussions with women.docx	That is because those people are in sexual relationships and cervical cancer can be transmitted sexually.	Sexually transmitted diseases: risk factors, Sexual activity: Risk factors
