# Supplementary material for: Women and health providers’ perspectives on male support for cervical cancer screening in Gwanda district, Zimbabwe
Source: PLoS One. 2023 Oct 12;18(10):e0282931. doi: 10.1371/journal.pone.0282931 (PMC10569579; doi:10.1371/journal.pone.0282931)
Supplement: S4 File — (XLSX) [file pone.0282931.s004.xlsx]

## Sheet: codes
name	comment	codegroup 1	codegroup 2
10 years upwards: Lack of adequate information on 'at risk' age group		Knowledge on at risk age group
10-50 years: Lack of adequate information on 'at risk age'		Knowledge on at risk age group
15 years: Incorrect information on age for screening		Knowledge on screening age
18 years +: Lack of adequate information on 'at risk' age group		Knowledge on at risk age group
25 years and above: Incorrect information on age for screening		Knowledge on screening age
Address cultural beliefs: Strategies to address barriers		Strategies to address barriers in FGDs
Apathy: Barriers to screening		Barriers to screening
Belief that uterus is removed during screening : myths and misconceptions		Myths and misconceptions
Belief that when your womb is removed you are not a complete woman: Myths and misconceptions		Myths and misconceptions
Bleeding: Signs and symptoms		Knowledge on signs and symptoms	Knowledge on at risk age group
Breast cancer: common female cancer		Knowledge on common female cancers
Cancer can be treated traditionally: Cultural and religious practices		Perceptions on cervical cancer
Cancer of the skin: most common female cancers		Knowledge on common female cancers
Cancer of the stomach		Knowledge on common female cancers
Cancer of the throat: most common female cancers		Knowledge on common female cancers
Cancer of the womb: most common female cancers		Knowledge on common female cancers
Cannot have cervical cancer if you currently dont have a sexual partner: Myths and misconceptions		Myths and misconceptions
Cervical cancer cannot be cured in hospitals: perceptions on cervical cancer		Perceptions on cervical cancer
Cervical cancer is caused by witchcraft: Myths and misconceptions		Myths and misconceptions
Cervical cancer kills: perceptions		Perceptions on cervical cancer
cervical cancer: common female cancer		Knowledge on common female cancers
Cervix will protrude through the vagina: signs and symptoms		Knowledge on signs and symptoms
Church: Information sources
Clinic: Information sources		Information sources
Community Health Workers: Information sources		Information sources
Community involvement: Strategies to address barriers		Strategies to address barriers in FGDs
Constant reminders about screening: Strategies to address barriers		Strategies to address barriers in FGDs
Consult Community Health Worker: Practice when you notice unusual things		Usual practice on cervical cancer related issues
Covid-19 restrictions: Barriers to screening		Barriers to screening
Criminal abortions : Risk factors		Knowledge on risk factors
Diagnosis of cancer: Purpose of screening		Knowledge on purpose of screening
Discomfort of exposing private parts: Barriers to screening		Barriers to screening
Do not know of any vaccination: No knowledge of HPV vaccination rmation		Knowledge on HPV vaccination
Do nothing: Practice when you notice unusual things		Usual practice on cervical cancer related issues
Door to door education by Health Promoters: Strategies to address barriers		Strategies to address barriers in FGDs
Economic activities like gold panning: risk factors		Knowledge on risk factors
Educate women in churches: Strategies to address barriers		Strategies to address barriers in FGDs
Education of women: Strategies to address barriers		Strategies to address barriers in FGDs
Education should be done before call for screening: Strategies to address barriers		Strategies to address barriers in FGDs
Education should start in schools: Strategies to address barriers		Strategies to address barriers in FGDs
Enforce professionalism among nurses: Strategies to address barriers		Strategies to address barriers in FGDs
Engaging in sexual activities early: risk factor		Knowledge on risk factors
Every 2 years if HIV negative: Incorrect information about screening frequency		Knowledge on screening frequency
Every 3 years: Correct information on screening frequency		Knowledge on screening frequency
Every year if HIV positive: Correct information on screening frequency		Knowledge on screening frequency
Every year: Screening frequency		Knowledge on screening frequency
Experienced discomfort during procedure: Screening experiences
Fear of a cancer diagnosis: Barriers to screening		Barriers to screening
Fear of being labelled as promiscuous: Stigma		Barriers to screening
Fear of being screened for HIV too: Barriers to screening		Barriers to screening
Fear of community not wanting to associate with them: Stigma		Barriers to screening
Fear of pain: Barriers to screening		Barriers to screening
Fear what people will say: Stigma		Barriers to screening
Few women screened: Screening prevalence		Screening prevalence
Financial constraints: Barriers to screening		Barriers to screening
Find innovative ways to educate people: Strategies to address barriers		Strategies to address barriers in FGDs
Foul smelling PV discharge:		Knowledge on signs and symptoms
From 15 years: Lack of adequate information on 'at risk age group'		Knowledge on at risk age group
Gender of service provider: Barriers to screening		Barriers to screening
Girls examined for virginity before HPV is given: Incorrect information on HPV vaccine on		Knowledge on HPV vaccination
Go to clinic: Practice when you notice unusual things		Usual practice on cervical cancer related issues
Go to prophets: Practice when you notice unusual signs		Usual practice on cervical cancer related issues
Go to prophets: Practice when you notice unusual things		Usual practice on cervical cancer related issues
Go to traditional healers: Practice when you notice unusual things		Usual practice on cervical cancer related issues
Gwanda Provincial Hospital: Known screening places		Screening places known to women
Have heard of HPV vaccination but no full information: HPV vaccine information		Knowledge on HPV vaccination
Have never heard of HPV vaccine: Lack of information on HPV vaccine		Knowledge on HPV vaccination
Have programmes that focus on male cancers: Strategies to address barriers		Strategies to address barriers in FGDs
Have seen women die of cervical cancer: Facilitator		Facilitators to screening
Having a high risk sexual partner: risk factor		Knowledge on risk factors
Having many sexual partners: Risk factors		Knowledge on risk factors
Health Promoters: Information sources		Information sources
HIV positive women do not come for screening for fear of their status being known: Stigma		Barriers to screening
HIV: Risk factors		Knowledge on risk factors
HPV vaccination given to girls at school: Inadequate HPV vaccine information		Knowledge on HPV vaccination
HPV vaccine give at 9 - 14 years: Adequate information on HPV vaccine		Knowledge on HPV vaccination
HPV vaccine given from 10 years upwards: Inadequate HPV vaccine information		Knowledge on HPV vaccination	Knowledge on screening frequency
HPV vaccine given from Grade 5 at 8 years: Inadequate HPV vaccine information		Knowledge on HPV vaccination
HPV vaccine given up to Form 3 or 4: Inadequate HPV vaccine information		Knowledge on HPV vaccination
IEC materials: Information sources		Information sources
Ill health: Facilitator for screening		Facilitators to screening
Improvising pads with pieces of cloth and tissue: risk factors		Knowledge on risk factors
Innovative education strategies: Strategies to address barriers		Strategies to address barriers in FGDs
Inserting fingers in vagina: risk factors		Knowledge on risk factors
Involve church leaders: Strategies to address barriers		Strategies to address barriers in FGDs
Involve community leaders: Strategies to address barriers		Barriers to screening
Lack of confidence in hospital services: Barriers to screening		Barriers to screening
Lack of effective education: Barriers to screening		Barriers to screening
Lack of IEC materials: Barriers to screening		Barriers to screening
Lack of knowledge on screening methods: Known screening methods
Lack of knowledge: Barriers to screening	Individual factors
Lack of partner support: Barriers to screening
Lack of screening: risk factors
Late treatment for STIs: Risk factors
Limited number screened per day: Barriers to screening
Long distance to screening site: Barriers to screening
Long waiting periods: Barriers for screening
Lower abdominal pain: Signs and symptoms
Lower abdominal pains: Signs and symptoms
Lung cancer: most common female cancers
Male involvement: Strategies to address barriers
Male partners supportive if well informed: Male involvement
Manama Mission Hospital: Known screening places
Many commercial sex workers : Risk factors
Men have many sexual partners: Risky behaviors
Men indifferent to screening: Barrier to screening
Men lack knowledge on screening: Barriers on screening
Misinformation about screening: Barriers to screening
Monitor situation first before going to the clinic: Practice when you notice unusual things
More frequent outreach clinics: Strategies to address barriers
Most women attend church: Strength
Negative staff attitudes: Barriers to screening
No individualised education: Screening experience
No open communication about cervical cancer: Barriers to screening
No signs and symptoms manifest for a long time: Signs and symptoms
Not sure on age to start screening: Lack of information on when to start screening
Nurses lack confidentiality: Barriers to screening
nurses slow in attending patients: Barriers to screeninges
Nurses who screen are our acquaintances: Barrier to screening
Older people who have sex with younger partners: Risk factors
Once a year: Outreach services infrequent
Only heard of HPV vaccine recently : Inadequate information about HPV vaccine
Organise workshops for women: Strategies to address barriers		Barriers to screening	Strategies to address barriers in FGDs
Outreach clinic should open screening to all women: Strategies to address barriers		Strategies to address barriers in FGDs
Outreach clinic: Information sources		Information sources
Outreach clinics in urban areas: Strategies to address barriers		Strategies to address barriers in FGDs
Outreach services give priority to HIV positive women: Barriers to screening		Barriers to screening
Outreach services infrequent: Barriers to screening		Barriers to screening
Outreach services to dedicate 2 days per site: Strategies to address barriers		Strategies to address barriers in FGDs
Outreach services: Known screening places		Screening places known to women
Pain during sex: signs and symptoms		Knowledge on signs and symptoms
Pain in the cervix: signs and symptoms		Knowledge on signs and symptoms
Pain when passing urine: signs and symptoms		Knowledge on signs and symptoms
Pap Smear: Known screening methods		Known screening methods
Peer influence: Barriers to screening		Barriers to screening
Peers: Information sources		Information sources
Phakama clinic: Known screening places		Screening places known to women
Poor menstrual hygiene		Knowledge on risk factors
Poor sexual hygiene: Risk factors		Knowledge on risk factors
prevention of cervical cancer: Purpose of screening		Knowledge on purpose of screening
Private Doctor: Known screening places		Screening places known to women
Provide screening services at local health facilities: Strategies to address barriers		Strategies to address barriers in FGDs
Questions asked too sensitive: Barriers to screening		Barriers to screening
Refusal to have womb removed due to socio-cultural beliefs: Barriers to treatment		Barriers to screening
Religious beliefs: Barriers to screening		Barriers to screening
Report to church leaders: Practice when you notice unusual things		Usual practice on cervical cancer related issues
Review screening questions to respect privacy: Strategies to address barriers		Strategies to address barriers in FGDs
Screening not done during menses: Barriers to screening		Barriers to screening
Screening staff were professional: Screening experiences		Screening experiences
Screening stretches the birth passage: Myths and misconceptions		Myths and misconceptions
Screening stretches vagina: Myths and misconceptions		Myths and misconceptions
Screening test which does not involve private parts: Strategies to address barriers		Strategies to address barriers in FGDs
Screening: Means of detecting cervical cancer early while still treatable		Knowledge on purpose of screening
SDA church does outreach one in a while: Known screening places		Screening places known to women
Seek advice from peers: Practice when you notice unusual things		Usual practice on cervical cancer related issues
Self treatment first: Practice when you notice unusual things		Usual practice on cervical cancer related issues
Send concerns to relevant authorities: Strategies to address barriers		Strategies to address barriers in FGDs
Sexual activity: Risk factors		Knowledge on risk factors
Sexually transmitted diseases: risk factors		Knowledge on risk factors
Shortage of screening instruments: Barriers to screening		Barriers to screening
Show women someone with cervical cancer: Strategies to address barriers		Strategies to address barriers in FGDs
Sisters Clinic: Screening places		Screening places known to women
Smoking: Risk factor		Knowledge on risk factors
Social Media- Whatsapp: Information sources		Information sources
Socio-cultural beliefs : Barriers to screening		Barriers to screening
Sores in the cervix: Signs and symptoms		Knowledge on signs and symptoms
Taking alcohol: Risk factor		Knowledge on risk factors
There is an injection available: Inadequate information on HPV vaccine		Knowledge on HPV vaccination
Treatment only done at Gwanda Provincial Hospital: Barriers to screening		Barriers to screening
Unfriendly environment at the clinic: Barriers to screening		Barriers to screening
Unsteriled instruments are used: Myths and misconceptions		Myths and misconceptions
Unusual PV discharge: Signs and symptoms		Knowledge on signs and symptoms
use of herbs in vagina: risk factor		Knowledge on risk factors
Use of IEC materials: Strategies to address barriers		Strategies to address barriers in FGDs
Use of local languages: Strategies to address barriers		Strategies to address barriers in FGDs
use of perfumed soaps: risk factors		Knowledge on risk factors
Use of unfamiliar language: Barriers to screening		Barriers to screening
VIAC described: Known screening methods		Known screening methods
VIAC: Known screening method		Known screening methods
Weight loss: signs and symptoms		Knowledge on risk factors
When you start having sex: Adequate know on when to start screening		Knowledge on screening age
Women are turned away: Barrier to screening		Barriers to screening
Women have no power to protect themselves during sex: Men's risky behaviours		Knowledge on risk factors
Women willing to be screened: Strength		Strengths to build on uptake of screening
