# Supplementary material for: Women and health providers’ perspectives on male support for cervical cancer screening in Gwanda district, Zimbabwe
Source: PLoS One. 2023 Oct 12;18(10):e0282931. doi: 10.1371/journal.pone.0282931 (PMC10569579; doi:10.1371/journal.pone.0282931)
Supplement: S7 File — (XLSX) [file pone.0282931.s007.xlsx]

## Sheet: quotations
document	quotation	codes	comment
In-depth interviews with health care providers.docx	They have that fear; if I go to that thing, what next?
In-depth interviews with health care providers.docx	But they usually target those who are HIV positive mostly.
In-depth interviews with health care providers.docx	Even for those who are screened and those who have information, the information is not adequate for them to know that one screening is not good for life, they need to be screened again regularly.
In-depth interviews with health care providers.docx	I am a GMO, Government Medical Officer under Obs and Gynae at Gwanda Provincial Hospital.	Work position: GMO
In-depth interviews with health care providers.docx	If there’s precancerous lesions we do a LEEP to remove the lesion and send a specimen for histology	Health system barriers: LEEP specimens tested externally - delay in initiating treatment
In-depth interviews with health care providers.docx	I had the opportunity to do my internship there and was exposed to what VIAC is all about.	Training in VIAC: trained
In-depth interviews with health care providers.docx	Its 2 doctors and recently we now have a Consultant Obs and Gynae	Number of doctors skilled in VIAC: 3
In-depth interviews with health care providers.docx	Previously a consultant used to come from UBH every month to see the lined-up cases but now we have our own right here.	Strength: Full time Consultant Obstetrician and Gynaecologist
In-depth interviews with health care providers.docx	From my opinion, they are really not that knowledgeable because you talk to patients, for example a 26 year old and you find that most of the women have never heard about VIAC	Individual barriers: Women lack awareness on VIAC
In-depth interviews with health care providers.docx	From my opinion, they are really not that knowledgeable because you talk to patients, for example a 26 year old and you find that most of the women have never heard about VIAC which means they have no knowledge on that, so I think there is still much to be done.	Individual barriers : Women lack adequate knowledge on cervical cancer and VIAC
In-depth interviews with health care providers.docx	The problem comes because VIAC is only done in Gwanda.	Health system barriers: Screening and treatment services inaccessible to rural communities
In-depth interviews with health care providers.docx	If this programme can be rolled out to every clinic in the district.	Strategies to address barriers: All health facilities to provide screening services
In-depth interviews with health care providers.docx	Because us we are a provincial hospital, but we also almost function as a district hospital because there is no district hospital in Gwanda so if the whole district and the whole province comes here, we would just be overwhelmed. So, we just need to have more screening sites.	Health system barriers: Inadequate screening sites
In-depth interviews with health care providers.docx	Like here nurses who are doing VIAC also have their other day to day duties, they have to see ANC patients and all that. So VIAC is just an addition, more work to be done on top of what she is doing which is already too much because they are under staffed already	Health system barriers: VIAC nurses multitasking-general staff shortage
In-depth interviews with health care providers.docx	you are now telling them to do VIAC, you don’t put people specifically for it and you do not remunerate them for the additional things that they are doing, you will not have it done effectively. That’s the problem, we just want people to push programmes, but we don’t want to add remuneration.	Health system barriers: VIAC nurses lack motivation
In-depth interviews with health care providers.docx	They won’t bother educating women because it will mean more work for them.	Health system barriers: Negative staff attitudes and lack of confidentiality
In-depth interviews with health care providers.docx	We have a book, the national strategic document on VIAC although Harare prefers the Pap Smear.	Awareness of the ZCCPCS: Yes
In-depth interviews with health care providers.docx	Yes, and it’s just that even if you push the knowledge to the people, we might not be able to accommodate them with the 2 VIAC clinics that we have. If you are going to do an intervention to educate people about VIAC and your clinic can only take 30 people a day and 500 people come, its unethical because you will have to turn them back without proving the service.	Health system barriers: Inadequate screening sites
In-depth interviews with health care providers.docx	There are people who are saying ‘I would rather not know that I have cancer so it’s better not to screen’.	Individual barriers: Fear of a cancer diagnosis
In-depth interviews with health care providers.docx	It’s now up to us as health professionals to educate them	Strategies to address barriers: Educate the community
In-depth interviews with health care providers.docx	You will not get a nurse going around telling people about VIAC out of their own sheer will to get more work on their shoulders when they have bread and butter issues to worry about. You want them to be pushing the agenda, but no, they will only tell their relatives and friends.	Health system barriers: VIAC nurses multitasking-general staff shortage
In-depth interviews with health care providers.docx	Adequate equipment has to be provided.	Strategies to address barriers: Provide adequate equipment
In-depth interviews with health care providers.docx	Address the issue of poverty because there is a correlation between poverty and health seeking behaviours. Poverty stricken people will not bother about preventive health services because they have more pressing issues like how they are going to get food to put on their tables. If poverty is addressed, then screening services may improve.	Strategies to address barriers: Address poverty issues to improve health seeking behaviours
In-depth interviews with health care providers.docx	The most important thing is that if the VIAC programme is not properly financed as is the case now, it is bound to fail.	Health system barriers: VIAC programme underfinanced
In-depth interviews with health care providers.docx	More funding should be allocated for the programme.	Strategies to address barriers: Allocate adequate funding for the VIAC programme
In-depth interviews with health care providers.docx	I myself am a specialist, consultant Obstetrician and Gynaecologist for the Province.	Work position: Consultant Obstetrician and Gynaecologist
In-depth interviews with health care providers.docx	My duty maybe is to oversee most of the programmes and mentor the units which are offering the programme	Role in VIAC programme: Overseer and mentor
In-depth interviews with health care providers.docx	And most of the support that we have is from our partners.	Source of funding for VIAC programme: Partners
In-depth interviews with health care providers.docx	But in general, all I can say is that the burden is quite significant both for the cervical cancer itself and for the precancerous conditions and it’s quite a significant burden within the district and also within the province.	Prevalence of cervical cancer: High
In-depth interviews with health care providers.docx	In terms of availability of screening services, when it comes to Gwanda district per se, currently we have 2 units that offer cervical cancer screening services that I am aware of. These are Gwanda Provincial Hospital and Phakama Clinic.	Available screening units: 2 - Gwanda Provincial Hospital and Phakama clinic
In-depth interviews with health care providers.docx	We have 1 unit in OI (Opportunistic Infections) Department, that’s the one located in Outpatients, then we have the VIAC Clinic in the Antenatal Care Department. The reason why we opened another unit in OI Department is our realisation that people living with HIV are a special group of people when it comes to cervical cancer. The rate of precursor lesions progressing into cervical cancer is a bit…	Health system barriers: Lack of adequate equipment
In-depth interviews with health care providers.docx	You will not get a nurse going around telling people about VIAC out of their own sheer will to get more work on their shoulders when they have bread and butter issues to worry about. You want them to be pushing the agenda, but no, they will only tell their relatives and friends.	Health system barriers: Negative staff attitudes and lack of confidentiality
In-depth interviews with health care providers.docx	So, that’s one challenge we faced as well as when COVID-19 came a lot of things closed down that also included our VIAC unit they were also slowed down since the era of COVID-19.	Unforeseen barriers to screening: COVID-19 restrictions
In-depth interviews with health care providers.docx	One of the challenges we face is inadequacy of screening services themselves. The district is too large to have only 2 units to screen.	Health system barriers: Inadequate screening sites
In-depth interviews with health care providers.docx	Even the numbers that we screen per day in general they are quite too high for 2 units. And that brings a challenge in terms of accessibility of services because it means that even gogo from rural areas of Gwanda has to come to Gwanda town to be screened.	Health system barriers: Screening and treatment services inaccessible to rural communities
In-depth interviews with health care providers.docx	The challenge now is that in the screening for cervical cancer, we want to pick it before it becomes cancer. For someone to look for bus fare for something which does not cause pain to them is not likely to happen.	Individual barriers: Poor health seeking behaviours
In-depth interviews with health care providers.docx	My belief is that every rural hospital, every rural clinic, every clinic in the urban area, everywhere where there is a clinic, there should be VIAC trained nurses and cervical cancer screening should be offered there. Every place where there is an OI Clinic, VIAC should also be offered.	Strategies to address barriers: All health facilities to provide screening services
In-depth interviews with health care providers.docx	everywhere where there is a clinic, there should be VIAC trained nurses and cervical cancer screening should be offered there	Strategies to address barriers: Train more nurses on VIAC
In-depth interviews with health care providers.docx	I think people who have knowledge on VIAC are very very few compared to the number of people who need to be screened for VIAC.	Individual barriers : Women lack adequate knowledge on cervical cancer and VIAC
In-depth interviews with health care providers.docx	You see someone coming in their 50’s for screening for the first time and if you ask them, they will tell you they had never known there is something like this that exists.	Individual barriers: Women lack awareness on VIAC
In-depth interviews with health care providers.docx	Also, the other challenge is the COVID-19 that affected us and the issue of shortage of staff.	Health system barriers: Shortage of VIAC trained nurses
In-depth interviews with health care providers.docx	In terms of human resources now I can say yes, we are capacitated because what we have started doing is to train our own VIAC nurses, that’s what we have started to do. So, recently we trained 4 nurses for that VIAC which brings the number of trained VIAC nurses to 7 apart from the one seconded by OPHID.	Strength: Improvement in the availability of human resources for the VIAC programme
In-depth interviews with health care providers.docx	Unfortunately, at this point no, because the support that we have to train is from partners. So, as you know when you are funded by partners you have to schedule according to their programme.	Source of funding for VIAC programme: Partners
In-depth interviews with health care providers.docx	And the reasons why funders didn’t get into training Rural Health Clinic staff and other hospitals in the district is the fact that there is no equipment for the Rural Health Clinics.	Health system barriers: Lack of adequate equipment
In-depth interviews with health care providers.docx	One of the things that I feel is important is that we appreciate that there are a lot of things which we have achieved which we would not have managed to achieve without them. Unfortunately, partners have their requisites and the way they want things to be done. Although there is a gap in the service, if someone is giving you something you can’t dictate. So, I think it’s up to us, by us I mean me…	Implementing Partner support: They provide services to RHCs
In-depth interviews with health care providers.docx	The best is to have our Rural Clinics provide VIAC screening	Strategies to address barriers: All health facilities to provide screening services
In-depth interviews with health care providers.docx	The best is to have our Rural Clinics provide VIAC screening then we don’t need to have patients that depend on mobile clinics that come when, I don’t know, to be screened.	Health system barriers: Lack of consistency in outreach services
In-depth interviews with health care providers.docx	The mobile clinics should be there to complement the existing services. Depending on a partner to come through mobile clinics may not do much to address the current cervical cancer burden.	Ideal screening programme: Mobile clinics should be complimentary to existing services
In-depth interviews with health care providers.docx	We are still very very far. As I am looking at the population of eligible women in the district, and there are still 2 places offering screening. How are all those people in areas distant from Gwanda town going to access the services? Should all those people come to Gwanda town just for screening? So, I feel we are still quite far.	Milestone towards achieving ZCCPCS: Still very far - few screening sites
In-depth interviews with health care providers.docx	half of the clients we screen are not people who would have specifically come for VIAC itself but are people who would have come to Gynae Clinics, then referred to be screened. So, if this patient did not have a problem that warranted them to be seen at Gynae Clinic, they were not going to be screened, you see.	Facilitators for screening: Ill health
In-depth interviews with health care providers.docx	So, we want a point whereby our clinics are fully operational, and people just walk in for screening, not people who have been referred because they have other problems.	Demand creation strategies: Inadequate
In-depth interviews with health care providers.docx	So, it cuts across from clients that are in the rural areas to clients that are in town and affluent. You will see that the knowledge is generally too little	Individual barriers : Women lack adequate knowledge on cervical cancer and VIAC
In-depth interviews with health care providers.docx	not many women have been screened	Uptake of screening: low
In-depth interviews with health care providers.docx	One of the reasons why we have opened a screening unit at OIC Clinic is that the health provider should initiate screening. Each client that comes to collect medication should be offered VIAC.	Strategies to address barriers: Provider initiated screening
In-depth interviews with health care providers.docx	Let’s have the community health workers told about these things to tell everyone in the village that we are now offering this at the clinic.	Strategies to address barriers: Involvement of Community Health Nurses in awareness campaigns
In-depth interviews with health care providers.docx	That area is one of the things that have quite a very good strength. The follow up is quite good. In those registers the clients leave their telephone numbers. And one thing that is good about VIAC, someone gets their results there and there. You get screened, you come out knowing, are you negative, are you positive or is the result suspicious of cancer. So, you are told that you are supposed to …	Strength: Follow up of women who test VIAC positive is good
In-depth interviews with health care providers.docx	Even for those on whom we would have done LEEP, when the histology results come, we go through every result, analyse every result	Health system barriers: LEEP specimens tested externally - delay in initiating treatment
In-depth interviews with health care providers.docx	The treatment for LEEP is in 2 forms. There is a small fee which is paid to the accounts dept if the LEEP is done under the hospital. Then there is the LEEP which is paid for by partners from clients seen at outreach clinics	Health system barriers: Some treatment is paid for
In-depth interviews with health care providers.docx	In general, my point of view is that things that are going to make a difference in terms of reducing the burden of cervical cancer are low cost high impact initiatives.	Strategies to address barriers: Low cost high impact initiatives
In-depth interviews with health care providers.docx	But since the HPV vaccination is targeting a population that is still young, it will take us time to see its impact. But for the population that is now in the adulthood, our only hope is to screen and to screen every woman. That way we would be able to make a difference.	Strategies to address barriers: Screen every woman
In-depth interviews with health care providers.docx	Even in my private rooms here I have set up a VIAC unit, but of course not everyone can come because of the charge.	Available screening units: Private practitioner for a fee
In-depth interviews with health care providers.docx	nurse administrator	Work position: Nurse Administrator
In-depth interviews with health care providers.docx	No, personally I haven’t had any training on that.	Training in VIAC: Not trained
In-depth interviews with health care providers.docx	I think from the time this programme become active; we have actually observed that there are a lot of patients who present with problems related to cervical cancer. It may be above 15% because from the patients we have observed and from the reports that we see, a lot patients have had problems identified which relate to cervical cancer.	Prevalence of cervical cancer: High
In-depth interviews with health care providers.docx	I think based on observation, if we look at the uptake of the programme, although not high, it has actually improved so much that we have actually seen a lot of women accessing these services, some coming from other districts. We see a lot of patients coming from other districts from within our provincial constituency. And we have a lot of women who we meet in the community who will ask you about…	Strength: Women have knowledge on cervical cancer and screening
In-depth interviews with health care providers.docx	the uptake of the programme, although not high, it has actually improved	Uptake of screening: low
In-depth interviews with health care providers.docx	In terms of VIAC screening, everything is free	Strength: VIAC screening is free
In-depth interviews with health care providers.docx	they can now incur other costs if they now have to get treatment and then they can also incur costs like when a specimen is taken	Health system barriers: Some treatment is paid for
In-depth interviews with health care providers.docx	This is also complimented by the availability of the doctor who is specialised in Obstetrics and Gynaecology.	Strength: Full time Consultant Obstetrician and Gynaecologist
In-depth interviews with health care providers.docx	We have national guidelines, but the problem that we have is that the nurses who are trained will be in the VIAC department. When clients go there, they can actually explain everything from A-Z on how they will proceed from screening to follow up where they are given reference cards on when they should next come for screening. So, the procedures are there for us to follow as a screening site.	Awareness of the ZCCPCS: Yes
In-depth interviews with health care providers.docx	What we normally do as the provincial hospital is to liaise with the community district offices who deal directly with rural communities. What we have also done is that during outreach clinics when the district teams go to Rural Health Clinics for other services within the community, we second nurses from VIAC clinic so that they go with them and inform the community about the available screening…	Demand creation strategies: Work in liaison with the district office and Municipality
In-depth interviews with health care providers.docx	So, our nurses who have been trained are the ones who have been providing mentorship plus outreach services in collaboration with the community district office and partners.	Strength: Nurses from the provincial hospital provide mentorship and outreach services to lower level facilities
In-depth interviews with health care providers.docx	I think the major reason is financial constraints	Individual barriers: Financial constraints
In-depth interviews with health care providers.docx	And then I think at times we have challenges of resources not being fully available	Health system barriers: Lack of adequate equipment
In-depth interviews with health care providers.docx	disruptions in supply of power for us to ensure that our gadgets are in place and to ensure that we have sterile packs.	Health system barriers: Power outages
In-depth interviews with health care providers.docx	But generally, I think it’s the socio-economic status of the community although some still by all means come and access the services.	Individual barriers: Low socio-economic status
In-depth interviews with health care providers.docx	I think in terms of staffing we were very challenged because the same staff are the ones manning the antenatal clinic.	Health system barriers: VIAC nurses multitasking-general staff shortage
In-depth interviews with health care providers.docx	But we were also being assisted by a non-governmental organisation OPHID. They have a specific nurse that is strictly doing VIAC services. So, from the time this nurse came, the uptake improved, this must be her second year. But as of now they have actually moved her from our VIAC clinic to Phakama clinic. The reason was that Phakama clinic is located within the residential area where they see vo…	Strength: Improvement in availability of screening services
In-depth interviews with health care providers.docx	I think in terms of staffing we were very challenged	Health system barriers: Shortage of VIAC trained nurses
In-depth interviews with health care providers.docx	But for now, what we have done, we have actually trained extra nurses. I think in the last 4 weeks we trained 4 other nurses so that if the others are not there, there will always be someone on duty but before then staff was a bit low.	Strength: Improvement in the availability of human resources for the VIAC programme
In-depth interviews with health care providers.docx	I think in the last 4 weeks we trained 4 other nurses so that if the others are not there, there will always be someone on duty but before then staff was a bit low.	Strength: Improvement in the availability of human resources for the VIAC programme
In-depth interviews with health care providers.docx	the VIAC clinic is closed during the weekend and public holidays	Health system barriers: VIAC clinic closed during the weekend and public holidays
In-depth interviews with health care providers.docx	We still have mothers who will come with complicated situations because of socio-economic and cultural issues. So, probably with VIAC we may have those.	Community related barriers: Socio-cultural and religious beliefs
In-depth interviews with health care providers.docx	I think looking at the size of our district, you will find that it’s only the hospital that is providing this VIAC service. So, it infringes on other clients especially from rural areas	Health system barriers: Screening and treatment services inaccessible to rural communities
In-depth interviews with health care providers.docx	clients especially from rural areas who are unable to access the service due to issues to do with finance	Individual barriers: Financial constraints
In-depth interviews with health care providers.docx	May be the Ministry should increase the budget for outreach services so that instead of women coming this side, we can go and get them closer to where they are	Health system barriers: VIAC programme underfinanced
In-depth interviews with health care providers.docx	it would actually be better to have VIAC screening at the local clinics so that women are serviced within their local clinics. I think that one can take care of the financial constraints.	Strategies to address barriers: All health facilities to provide screening services
In-depth interviews with health care providers.docx	If the government can make sure that the local laboratories have the capacity to do the testing, this would reduce the turnaround time so that we have early interventions for these people	Strategies to address barriers: Upgrade provincial hospital to do histology tests
In-depth interviews with health care providers.docx	at times when we get the results back the patient is no longer available.	Health system barriers: Loss to follow up
In-depth interviews with health care providers.docx	there should be a provision to train more nurses	Strategies to address barriers: Train more nurses on VIAC
In-depth interviews with health care providers.docx	open more screening sites	Strategies to address barriers: Open more screening sites
In-depth interviews with health care providers.docx	increase the budget for outreach services	Strategies to address barriers: Increase outreach services
In-depth interviews with health care providers.docx	I am not sure about the extent of the involvement of religion because we have a religious sect in Gwanda South which does not allow its members to access any health services. So, if they are not allowed to have their children immunised, no family planning or even paracetamol for a headache what more of VIAC?	Community related barriers: Socio-cultural and religious beliefs
In-depth interviews with health care providers.docx	This is an important area which has to be explored to help such communities access health services including VIAC	Strategies to address barriers: Find strategies to break religious and cultural barriers
In-depth interviews with health care providers.docx	am sure you will assist with the information I need since you are also a community health nurse.	Work position: Community Health Nurse
In-depth interviews with health care providers.docx	My primary role is that of dissemination of information.	Role in VIAC programme: Information dissemination
In-depth interviews with health care providers.docx	No, I have not been trained	Training in VIAC: Not trained
In-depth interviews with health care providers.docx	I think the awareness is very low	Individual barriers: Women lack awareness on VIAC
In-depth interviews with health care providers.docx	I discovered that women knew very little about cervical cancer	Individual barriers : Women lack adequate knowledge on cervical cancer and VIAC
In-depth interviews with health care providers.docx	This means we need to raise awareness on cervical cancer and cervical cancer screening in the district.	Strategies to address barriers: Raise awareness on cervical cancer and screening
In-depth interviews with health care providers.docx	Women are forth coming, but there are challenges here and there.	Strength: Women are willing to be screened
In-depth interviews with health care providers.docx	Especially with the Covid-19 in the picture, there are transport challenges. It’s difficult and expensive to move from point A to point B	Unforeseen barriers to screening: COVID-19 restrictions
In-depth interviews with health care providers.docx	There are very few nurses in the district	Health system barriers: Shortage of VIAC trained nurses
In-depth interviews with health care providers.docx	the Gynaecologist from the hospital I understand is organising a programme to train more nurses on VIAC. That way maybe there will be frequency in the operation of the outreach clinic to the Rural Health Centres with more trained staff.	Strength: Full time Consultant Obstetrician and Gynaecologist
In-depth interviews with health care providers.docx	Yes, we do an integrated approach programme. We go out as a team which has the psychiatric nurse, community nurse, rehabilitation technician, and also the environmental health technician and someone who has experience in VIAC. The primary role is to sensitise the communities through disseminating information. This is different from the VIAC mobile clinic which goes out for the purpose of screenin…	Demand creation strategies: Integrated outreach
In-depth interviews with health care providers.docx	At the moment I think we are around 30% coverage	Uptake of screening: low
In-depth interviews with health care providers.docx	Yes, we have a national strategy document which address that. It’s there somewhere.	Awareness of the ZCCPCS: Yes
In-depth interviews with health care providers.docx	We encourage the Rural Health Center nurses to give health education to mothers and sensitise them for screening	Demand creation strategies: Health education to women
In-depth interviews with health care providers.docx	We cover different components of health such as Family and Child Health services including VIAC. The team picks the difficult to reach areas in different Wards. The programme is being funded by Matabeleland Aids Council. They provide the technical skills and transport. Today we are actually going out for a week, we are waiting for transport as we speak.	Strength: Collaboration with Partners
In-depth interviews with health care providers.docx	Looking at the side of the community, the perceptions around cervical cancer screening; there is a need to really sensitise the community so that they have a good understanding of the importance of all this.	Individual barriers: Negative attitudes towards screening
In-depth interviews with health care providers.docx	On our side we should go to them with the screening services and avoid promising then failing to go. What has sometimes happened is that we group those people out there, then later phone them to say there is no fuel we are unable to come. Next time they won’t come.	Health system barriers: Lack of consistency in outreach services
In-depth interviews with health care providers.docx	Women waiting for us then we fail to go. It’s a challenge.	Health system barriers: Lack of adequate transport for outreach services
In-depth interviews with health care providers.docx	And the other thing, generally, issues of reproductive health among people in our communities are sensitive to talk about. When you talk about those things traditionally in our culture, you need to apply a lot of persuasion.	Community related barriers: Socio-cultural and religious beliefs
In-depth interviews with health care providers.docx	You need to talk to them, sensitise them and go back time and again so that they understand. There is need to also show them any visual aids on the importance of cervical screening because they learn faster when you show them something than just talking; if we get even videos and visual aids so that they see exactly what we are talking about.	Strategies to address barriers: Find innovative ways of educating women
In-depth interviews with health care providers.docx	One of the factors is with our economic environment. You find that in some areas men go out gold panning with these young women, so it’s not easy to reach those we need yet that it is the age group we are targeting. You only find young girls and old people in the homes.	Individual barriers: Mobility of target population
In-depth interviews with health care providers.docx	The good thing is that our Community Health Workers (CHWs) have been given good incentives and I really appreciate the good work they are doing in motivating women.	Strength: VCWs currently getting nice incentives
In-depth interviews with health care providers.docx	lso having male (CHWs) has helped as they mobilise and teach other men which makes it easier than if they are taught by women CHWs.	Strength: Having male CHWs
In-depth interviews with health care providers.docx	Yes, using community leaders has helped in the positive response to the sensitisation sessions. We do not go straight to the villagers bypassing the influential leaders and community structures. Culturally they are respected and can help move the programmes, starting with the chief, the headman and Councillors.	Strength: Use of community leaders for programme acceptance
In-depth interviews with health care providers.docx	And also, the husbands should not be left out because we should not take for granted that women will come without the knowledge of their husbands because they may refuse to allow their wives to attend screening if they have not been informed. So, there is a need to also target men with information in their circles for better acceptance of the screening programme. If you target one side, you lose.	Strategies to address barriers: Male involvement
In-depth interviews with health care providers.docx	Number one thing is to equip the community with the knowledge in screening benefits so that when we take the service to them, they already understand it.	Strategies to address barriers: Educate the community
In-depth interviews with health care providers.docx	We also need to have adequate screening equipment for the screening centres so that the services become available anytime.	Strategies to address barriers: Provide adequate equipment
In-depth interviews with health care providers.docx	Women should be able to access services at their local facilities without incurring expenses to come to Gwanda.	Strategies to address barriers: All health facilities to provide screening services
In-depth interviews with health care providers.docx	Always involve community leaders. When information comes through their leaders, people will understand it better.	Strategies to address barriers: Involvement of community leaders
In-depth interviews with health care providers.docx	We should use the language which people understand, including the materials we distribute.	Strategies to address barriers: Use of language which people understand
In-depth interviews with health care providers.docx	Pamphlets are available, but they are not reaching the intended populations. We need to have posters at sites so that people see for themselves what one is talking about.	Strategies to address barriers: Make IEC materials available
In-depth interviews with health care providers.docx	The problem we have is with continuity. Programmes and interventions come; people take them, then the programme disappears. When it resurfaces, people will not come. There is no continuity of services after you have sensitised the people	Health system barriers: Lack of consistency in outreach services
In-depth interviews with health care providers.docx	When women are screened, those identified as positive should get treatment for free from where they are screened. There is no use to create awareness on the VIAC programme if the service cannot be fully provided.	Facilitators for screening: Free treatment
In-depth interviews with health care providers.docx	he Ministry should find adequate means of funding programmes so that equipment and all needed resources for it are always available.	Health system barriers: VIAC programme underfinanced
In-depth interviews with health care providers.docx	People who are seen at outreach clinics should be treated there instead of being referred to Gwanda Provincial Hospital for treatment. That’s another expense which some women cannot afford, and they are left knowing that they have a problem which they have no means of having it addressed.	Individual barriers: Financial constraints
In-depth interviews with health care providers.docx	There is no system of monitoring patients who are diagnosed with cervical cancer. Once they are referred to a central hospital they are lost.	Health system barriers: Loss to follow up
In-depth interviews with health care providers.docx	I am a VIAC trained nurse in charge of the department	Work position: VIAC nurse
In-depth interviews with health care providers.docx	I am a VIAC trained nurse in charge of the department which also provides antenatal care services. We screen all mothers who come for VIAC or who are referred from other hospital departments for screening.	Role in VIAC programme: Screening and provide ANC services
In-depth interviews with health care providers.docx	All nurses working here have been trained in VIAC. We are four who are trained and if I am not mistaken 3 others were trained in the past 2 weeks although they are not yet working here. So, I think we are now 7 nurses trained in VIAC.	Training in VIAC: trained
In-depth interviews with health care providers.docx	I think most of them still need more information on cervical cancer screening	Individual barriers : Women lack adequate knowledge on cervical cancer and VIAC
In-depth interviews with health care providers.docx	the turn up of clients, I don’t know whether its economical or what, is not much, especially women coming from the rural areas	Uptake of screening: low
In-depth interviews with health care providers.docx	currently in Gwanda district it’s just the hospital doing screening but recently Phakama clinic (urban council clinic) has also started screening but it does not help much because it’s still in Gwanda town.	Health system barriers: Screening and treatment services inaccessible to rural communities
In-depth interviews with health care providers.docx	maybe it’s due to the distance because currently in Gwanda district it’s just the hospital doing screening but recently Phakama clinic (urban council clinic) has also started screening	Health system barriers: Inadequate screening sites
In-depth interviews with health care providers.docx	With Covid there is restriction in movement of buses.	Unforeseen barriers to screening: COVID-19 restrictions
In-depth interviews with health care providers.docx	per month, we see about 2 out of every 4 clients who get results suspicious of cancer.	Prevalence of cervical cancer: High
In-depth interviews with health care providers.docx	For those sponsored by our partners, they are concentrating on certain types of individuals and not everyone else	Health system barriers: Gap in service provision because of partner's requisites
In-depth interviews with health care providers.docx	I don’t know whether the information is lacking on the part of the nurses there	Health system barriers: Nurses and CHWs lack adequate knowledge on cervical cancer and screening
In-depth interviews with health care providers.docx	Usually in rural areas the nurses at the clinics are the ones who mobilise the women although there are some who just come on their own when they hear that the outreach team is coming to their area	Demand creation strategies: Nurses mobilise the women
In-depth interviews with health care providers.docx	Mhh, I think ……I don’t know, but usually the ones in the rural areas have interest because when we go for outreach to the rural areas, most women come wanting to be screened even when they have not been invited because they do not meet the criteria of our partner.	Strength: Women are willing to be screened
In-depth interviews with health care providers.docx	I think outside town, they are more interested more than the ones in town. I’m not sure if they understand it much better or they are afraid, but the ones in town show less interest.	Individual barriers: Apathy
In-depth interviews with health care providers.docx	We use the national guidelines which tell us which type of women to screen, that is the age group to screen; 18 – 65 years and how often they should be screened, which is 3 years for HIV negative women and yearly for HIV negative women.	Awareness of the ZCCPCS: Yes
In-depth interviews with health care providers.docx	And as I’ve already said that we have some partners, when it comes to treatment, they pay for the clients’ treatment. I think that one has helped some clients come forward because they know that treatment is free so that motivates them.	Facilitators for screening: Free treatment
In-depth interviews with health care providers.docx	Usually in the outpatients department, MCH and OIC (Opportunistic Infections Clinic), health education is given and those in the wards have some information which they got from the OPD.	Demand creation strategies: Health education to women
In-depth interviews with health care providers.docx	I will say it again that I think the issue is on knowledge, there is a knowledge deficit, they are not well versed with cervical cancer and screening	Individual barriers : Women lack adequate knowledge on cervical cancer and VIAC
In-depth interviews with health care providers.docx	since Gwanda Hospital and Phakama clinic are the only ones which do screening, maybe the challenge with rural women is the funds to come into Gwanda and have these services.	Individual barriers: Financial constraints
In-depth interviews with health care providers.docx	Gwanda district has some cultures and religions which do not go to hospitals, so definitely those women are not aware of the health services offered in health facilities.	Community related barriers: Socio-cultural and religious beliefs
In-depth interviews with health care providers.docx	The other challenge is that if women are VIAC positive and are treated with cryotherapy, we encourage them to stay for 6 weeks without sex so our men do not want to stay that long without sex and they are the ones who make decisions related to sex, so women will not come for that reason to avoid problems at home.	Interpersonal barriers: Lack of partner support
In-depth interviews with health care providers.docx	I think also the challenge we have is that there are a few nurses who are trained to offer screening services. So, if one nurse is off sick and another is off duty, there is no one to do the screening.	Health system barriers: Shortage of VIAC trained nurses
In-depth interviews with health care providers.docx	We are operating from Monday to Friday, 7 – 5.	Health system barriers: VIAC clinic closed during the weekend and public holidays
In-depth interviews with health care providers.docx	The strength we now have is that we have recently opened another VIAC clinic in Phakama so women can get the service nearer to where they stay. Another screening unit was also opened at the OIC early this year but unfortunately the same people are the ones who have to operate there such that the 2 hospital units cannot function at the same time.	Strength: Improvement in availability of screening services
In-depth interviews with health care providers.docx	I think what could encourage more women to come is to open VIAC clinics at the Rural Health Centers so that women don’t have to travel all the way to Gwanda	Strategies to address barriers: All health facilities to provide screening services
In-depth interviews with health care providers.docx	spend a lot of time in queues before they are screened	Health system barriers: Long waiting periods
In-depth interviews with health care providers.docx	Usually we do not take a specific number but take all who come, we usually screen 10-15 if they come, but the challenge is that they are not coming.	Uptake of screening: low
In-depth interviews with health care providers.docx	And also, of course VIAC is free, but some of the treatment is paid for. So, if they could make everything related to VIAC free including the treatment then more women would be willing to be screened because what is the point of screening when you cannot afford to be treated if you require to be treated?	Facilitators for screening: Free treatment
In-depth interviews with health care providers.docx	I think it is important that as provincial hospital which is a tertiary referral center we have a stand-alone VIAC clinic as a referral unit for other clinics for treatment.	Strategies to address barriers: Have a dedicated VIAC unit
In-depth interviews with health care providers.docx	We do cryotherapy in the VIAC clinic but with LEEP currently as I’m saying we do not have space, so we are using the small theatre in the hospital. So, we take our machines to theatre and pack them and carry them back after the procedures, which is a challenge.	Health system barriers: Poor infrastructure
In-depth interviews with health care providers.docx	have adequate equipment	Health system barriers: Lack of adequate equipment
In-depth interviews with health care providers.docx	I am a VIAC trained nurse	Work position: VIAC nurse
In-depth interviews with health care providers.docx	I am doing cervical cancer screening on mothers who are sexually active, all the childbearing mothers – HIV positive and HIV negative. We screen them on a daily basis.	Role in VIAC programme: Screening and provide ANC services
In-depth interviews with health care providers.docx	I would say the disease is quite prevalent	Prevalence of cervical cancer: High
In-depth interviews with health care providers.docx	There are some people who are not aware of this cancer	Individual barriers: Women lack awareness on VIAC
In-depth interviews with health care providers.docx	There are also some people who are ignorant.	Individual barriers : Women lack adequate knowledge on cervical cancer and VIAC
In-depth interviews with health care providers.docx	They don’t want that procedure to be done to them like they are being told bad things by those individuals who have done it.	Individual barriers: Myths and misconceptions
In-depth interviews with health care providers.docx	so there are people who still need education. I think we need to do an extra mile so that more people can come for this screening.	Strategies to address barriers: Educate the community
In-depth interviews with health care providers.docx	We screen all mothers who come for cervical cancer screening here at the hospital	Available screening units: Gwanda Provincial Hospital
In-depth interviews with health care providers.docx	we also do outreaches to reach those mothers who cannot afford to come into town for screening	Available screening units: Outreach clinics
In-depth interviews with health care providers.docx	because there are a lot of mothers out there who are who are saying they don’t have money.	Individual barriers: Financial constraints
In-depth interviews with health care providers.docx	We cover a different RHC each week, that means with the number of RHCs in the district we can visit each center maybe once every six months if transport is available.	Health system barriers: Lack of consistency in outreach services
In-depth interviews with health care providers.docx	Like I said, there are some who are keen, but going down to the rural areas, there are some who are still not aware	Individual barriers: Women lack awareness on VIAC
In-depth interviews with health care providers.docx	Women are not coming	Uptake of screening: low
In-depth interviews with health care providers.docx	OPHID they say they need to screen women who are HIV positive	Health system barriers: Gap in service provision because of partner's requisites
In-depth interviews with health care providers.docx	OPHID they say they need to screen women who are HIV positive that’s what I think makes clients have that stigma so that they won’t come for screening because if you go, it will be known that you are HIV positive.	Community related barriers: Fear of stigma and discrimination
In-depth interviews with health care providers.docx	When we are on outreach, we will be in need of those HIV positive clients, but they are not coming, that’s the problem but those who are HIV negative usually they come even if they have not been called.	Strength: Women are willing to be screened
In-depth interviews with health care providers.docx	Our national guidelines are saying all clients who are sexually active should be screened. We are supposed to screen all mothers from the age of 18 years and above but there are some young people who are having sexual activities at an early age, so we are saying everyone who is sexually active. We repeat for HIV negative clients after 3 years and for HIV positive clients we are screening them eve…	Awareness of the ZCCPCS: Yes
In-depth interviews with health care providers.docx	No, we do not do anything else apart from the outreach	Demand creation strategies: Inadequate
In-depth interviews with health care providers.docx	I think the service needs to be decentralised so that the clinic nurses cater for those women who do not have money to come for screening and those women who are unable to be screened during outreach programmes, they can be screened locally.	Strategies to address barriers: All health facilities to provide screening services
In-depth interviews with health care providers.docx	We have those from Madida church who are not coming to hospital	Community related barriers: Socio-cultural and religious beliefs
In-depth interviews with health care providers.docx	Only sensitisation, especially to those who are in rural areas, some of them really don’t have the knowledge.	Strategies to address barriers: Educate the community
In-depth interviews with health care providers.docx	More outreaches should be done because the outreach which we are doing now as I said is being sponsored by OPHID and they only screen HIV positive clients and those who are HIV negative are not screened.	Strategies to address barriers: Increase outreach services
In-depth interviews with health care providers.docx	We never send any women back. We are able to screen everyone who comes because they don’t come in big numbers that’s why we are able to do all of them.	Uptake of screening: low
In-depth interviews with health care providers.docx	Every woman who visits the hospital should be referred for VIAC screening because some of them don’t even know about this screening. All women coming for health services to any hospital department should be asked if they were ever screened and if not, they should be referred for VIAC.	Strategies to address barriers: Provider initiated screening
In-depth interviews with health care providers.docx	It would be better to have VIAC trained nurses in all departments	Strategies to address barriers: Train more nurses on VIAC
In-depth interviews with health care providers.docx	I trained to be a VIAC nurse long back in 2015	Work position: VIAC nurse
In-depth interviews with health care providers.docx	So, I joined OPHID in November 2018 and my role in OPHID was to do cervical cancer screening in high volume sites.	Role in VIAC programme: Screening and provide ANC services
In-depth interviews with health care providers.docx	So, I discovered that people didn’t have enough information on VIAC and Cervical cancer.	Individual barriers : Women lack adequate knowledge on cervical cancer and VIAC
In-depth interviews with health care providers.docx	Ummmh, it is high, very high. In this community I have discovered there are a lot of miners. I think the lifestyle in this community also contributes to this high prevalence.	Prevalence of cervical cancer: High
In-depth interviews with health care providers.docx	They are aware but not to that level we want because we wish eehh, our wish is to do those mass sensitisations so that we are sure everyone is now aware. Of course, those who come to the hospital are the ones we target because they come to us, but we are not yet at that level where we reach out to people and we talk about it, give information so that the people can be informed so that they can co…	Individual barriers: Women lack awareness on VIAC
In-depth interviews with health care providers.docx	Others they say that if you do cervical cancer screening you will end up being stressed with the result	Individual barriers: Fear of a cancer diagnosis
In-depth interviews with health care providers.docx	others say the nurses go around talking about you, this thing of VIAC is about your private parts so they will go around telling people about you, so they will actually say I won’t go to the hospital, as long as a certain cadre is there. I won’t because she will go around telling people about my condition.	Health system barriers: Negative staff attitudes and lack of confidentiality
In-depth interviews with health care providers.docx	Actually, OPHID has its own guidelines but at the same time we also use the Ministry of Health guidelines because as OPHID we are there to give technical support to the Ministry so we follow whatever the Ministry wants while at the same time I will be targeting the figures for OPHID, but also doing what the Ministry wants. I will do both.	Awareness of the ZCCPCS: Yes
In-depth interviews with health care providers.docx	OPHID is targeting HIV positive women and their target group at the moment is 25-49 years. That’s their target group.	Health system barriers: Gap in service provision because of partner's requisites
In-depth interviews with health care providers.docx	Because at the moment I am here at Phakama clinic but there are clients from the hospital coming here, sister we were looking for you, we want you to screen us. But I will explain to them there are nurses that side. No sister, they don’t explain the way you do.	Demand creation strategies: Inadequate
In-depth interviews with health care providers.docx	I don’t know maybe it’s the attitude of nurses	Health system barriers: Negative staff attitudes and lack of confidentiality
In-depth interviews with health care providers.docx	or she will be over whelmed with work because in the hospital we do VIAC in ANC. So, they do multiple jobs. They can do bookings and when a client for screening comes, they do VIAC	Health system barriers: VIAC nurses multitasking-general staff shortage
In-depth interviews with health care providers.docx	Ya, I have discovered the main challenge they always tell me is about accessing the services.	Health system barriers: Screening and treatment services inaccessible to rural communities
In-depth interviews with health care providers.docx	If I phone them maybe as a follow up after screening, they always say they can’t raise money to come	Individual barriers: Financial constraints
In-depth interviews with health care providers.docx	Other ladies are afraid to come for screening because they are afraid of their husbands. Let’s say the woman comes and screens and is found positive, then we need to involve the husband in the treatment whereby after treatment she is supposed to abstain from sex for 6 weeks. So that’s where the challenge is. So, the lady will prefer not to screen because she will say no I will have challenges in …	Interpersonal barriers: Lack of partner support
In-depth interviews with health care providers.docx	And, the other challenge is the attitude of clients. Ah. That one is too much	Individual barriers: Negative attitudes towards screening
In-depth interviews with health care providers.docx	The information which always circulates in the community is that VIAC is painful.	Individual barriers: Fear of procedure
In-depth interviews with health care providers.docx	The instruments they use Mmmmh, and they reuse that instrument before they clean. I don’t know whether you are getting what that means.	Individual barriers: Myths and misconceptions
In-depth interviews with health care providers.docx	I think the first thing we can do, let’s go to the community before we screen these ladies.	Strategies to address barriers: Educate the community
In-depth interviews with health care providers.docx	The other barrier we need to address is those in hard to reach areas. We make outreach programmes to be more frequent.	Strategies to address barriers: Increase outreach services
In-depth interviews with health care providers.docx	Ah, in fact the outreach clinics are being funded by OPHID, but they are not done on regular basis.	Health system barriers: Lack of consistency in outreach services
In-depth interviews with health care providers.docx	They do it on a Saturday when the VIAC clinic will be closed.	Health system barriers: VIAC clinic closed during the weekend and public holidays
In-depth interviews with health care providers.docx	I always have imaginations, if possible, I wish we could link with that clinic which is called the Sister’s clinic. The Sister’s clinic has got so many clients, considering the job they do.	Strategies to address barriers: All health facilities to provide screening services
In-depth interviews with health care providers.docx	It’s another barrier, because those ladies at the moment, right now as we are talking those ladies are sleeping. They sleep during the day and start working during the night. If possible, for us to be able to reach them, maybe the staff there can talk to them, then we do VIAC for them from 5-6 after the clinic has closed because they don’t want to be seen at the clinic those ladies.	Community related barriers: Fear of stigma and discrimination
In-depth interviews with health care providers.docx	We will be doing a LEEP campaign on all the women who tested positive on VIAC and have not been treated due to COVID-19.	Unforeseen barriers to screening: COVID-19 restrictions
In-depth interviews with health care providers.docx	nurse at FHS department	Work position: Midwife, FHS
In-depth interviews with health care providers.docx	I attend to mothers those who come for post-natal visits and we encourage them to go via VIAC for screening	Role in VIAC programme: Sensitise women for screening
In-depth interviews with health care providers.docx	We make use of the schedules like when someone has been screened like maybe HIV positive isn’t it they are saying after Mmmmh (seems to be thinking) after a certain period you have to go for another screening and if you are HIV negative you go after 4 years so; we have to follow those schedules.	Health system barriers: Nurses and CHWs lack adequate knowledge on cervical cancer and screening
In-depth interviews with health care providers.docx	No [I have not been trained in VIAC]	Training in VIAC: Not trained
In-depth interviews with health care providers.docx	I cannot say of a percentage or number but when I was working in the female ward in 2016, there were a lot of women who were VIAC positive and some were with cervical cancer who had been staged 3 and 4. I have seen a lot.	Prevalence of cervical cancer: High
In-depth interviews with health care providers.docx	What I’m seeing is that women are now knowledgeable, but I cannot say they are coming because VIAC is not done in my department. So, I can’t say 100 %, but people are coming for screening, so they must be having the knowledge	Strength: Women have knowledge on cervical cancer and screening
In-depth interviews with health care providers.docx	Cervical cancer screening is done at antenatal department and I think out-patients department, but they are the same people who are doing that screening.	Available screening units: 2 - Gwanda Provincial Hospital and Phakama clinic
In-depth interviews with health care providers.docx	So, when we ask those women have you been screened, they will be saying no. Maybe it’s just because of age. But I think those women who visit the VIAC clinic are 35 years and above, the ones who know the impact of being screened and not being screened.	Individual barriers: Low risk perception
In-depth interviews with health care providers.docx	What I know is that every woman should go for VIAC screening and the schedule is that those who are HIV positive have a time frame to come for repeat, and those who are HIV negative have a time frame.	Awareness of ZCCPCS: No
In-depth interviews with health care providers.docx	Every department that is maternity, female ward, out-patients, where ever in entry points. Health education should be given to everyone so that information can spread.	Strategies to address barriers: Educate the community
In-depth interviews with health care providers.docx	Health education should be imparted to every woman, even to partners, so that they give the information to others at home.	Strategies to address barriers: Male involvement
In-depth interviews with health care providers.docx	I think it’s all about may be less nurses are trained in VIAC.	Health system barriers: Shortage of VIAC trained nurses
In-depth interviews with health care providers.docx	And it is done in the ante natal clinic where that same nurse is supposed to do the antenatal clinic so, it won’t work well.	Health system barriers: VIAC nurses multitasking-general staff shortage
In-depth interviews with health care providers.docx	Maybe I can say training of more cadres.	Strategies to address barriers: Train more nurses on VIAC
In-depth interviews with health care providers.docx	I can say now all that I am now talking is admin related; infrastructure. We should be having a specific area to say VIAC.	Health system barriers: Poor infrastructure
In-depth interviews with health care providers.docx	We can’t leave it in ANC because some old women will say I am not of child bearing age and I cannot be seen going to ANC. People will see me that side and think that maybe I am pregnant. Seeing an 80-year-old woman at ANC? It doesn’t make sense.	Community related barriers: Fear of stigma and discrimination
In-depth interviews with health care providers.docx	As much as I know in Gwanda, many churches will say do not go to hospitals. Especially these white garment churches. So maybe these can be other issues that make women not to come.	Community related barriers: Socio-cultural and religious beliefs
In-depth interviews with health care providers.docx	Or if I can say every department, maybe the female ward, maternity and FSH there are cadres who are doing VIAC so that it can be done anytime if a patient says I want to be screened, there and then that patient can be screened.	Strategies to address barriers: Every department which deals with females should provide screening services
In-depth interviews with health care providers.docx	The first thing would be to train more cadres for VIAC screening. As many as possible. Just like in HIV testing. In any department there is a nurse who can test HIV	Strategies to address barriers: Train more nurses on VIAC
In-depth interviews with health care providers.docx	Infrastructure to have a proper VIAC unit.	Strategies to address barriers: Have a dedicated VIAC unit
In-depth interviews with health care providers.docx	I think another way of catching other women is to check with them in all the departments if they have been screened or re-screened. Then they are asked to visit VIAC for screening.	Strategies to address barriers: Provider initiated screening
In-depth interviews with health care providers.docx	Although it will also be a challenge if many women come to VIAC because there will be no adequate nurses to screen, no packs, no benches	Health system barriers: Lack of adequate equipment
In-depth interviews with health care providers.docx	I just overhear that those nurses doing VIAC at the ANC do some outreaches. I am not sure how often, but I once heard that they are doing some outreach. I don’t know how effective is it but that is a step in the right direction. They should continue with more of those.	Strategies to address barriers: Increase outreach services
In-depth interviews with health care providers.docx	Usually here we don’t deal with VIAC patients. We refer them to the ANC clinic. If a patient comes, we just screen and refer them to the VIAC clinic, that’s where everything is done.	Role in VIAC programme: Refer women to the VIAC clinic
In-depth interviews with health care providers.docx	It’s just referring to the antenatal clinic. Even the health education is done there.	Demand creation strategies: Inadequate
In-depth interviews with health care providers.docx	Some come and request to be screened, so I suppose they know	Strength: Women have knowledge on cervical cancer and screening
In-depth interviews with health care providers.docx	No [ there are no screening guidelines]	Awareness of ZCCPCS: No
In-depth interviews with health care providers.docx	People are not aware of the programme.	Individual barriers: Women lack awareness on VIAC
In-depth interviews with health care providers.docx	There should be education of patients at every entry point so that they have knowledge about screening	Strategies to address barriers: Educate the community
In-depth interviews with health care providers.docx	Offer pamphlets	Strategies to address barriers: Make IEC materials available
In-depth interviews with health care providers.docx	conduct outreach services	Strategies to address barriers: Increase outreach services
In-depth interviews with health care providers.docx	I don’t know much about VIAC	Health system barriers: Nurses and CHWs lack adequate knowledge on cervical cancer and screening
In-depth interviews with health care providers.docx	So, we make sure that every woman when they come for collection of their medication, we advise them to be screened for cervical cancer. That’s how I am involved specifically those who are on ART.	Role in VIAC programme: Sensitise women for screening
In-depth interviews with health care providers.docx	I have been working here for about 3 years but no, I have not been trained.	Training in VIAC: Not trained
In-depth interviews with health care providers.docx	The cervical cancer cases are there, especially if all people are to be able to be screened. Cases are there.	Prevalence of cervical cancer: High
In-depth interviews with health care providers.docx	The cases are there but few people have been screened.	Uptake of screening: low
In-depth interviews with health care providers.docx	An awareness should be done. People are not aware. You will be shocked when they come here, and we tell them about cervical cancer and sensitise them for screening. It’s a shock to them. They don’t know it.	Individual barriers : Women lack adequate knowledge on cervical cancer and VIAC
In-depth interviews with health care providers.docx	But some are aware because of the media, the televisions, the radios, the newspapers. It’s a thing which is being preached everywhere.	Strength: Women have knowledge on cervical cancer and screening
In-depth interviews with health care providers.docx	An awareness should be done especially in the rural communities.	Strategies to address barriers: Educate the community
In-depth interviews with health care providers.docx	We do not have national guidelines. They are at the ANC clinic where the screening is being done. But here, in terms of age groups, eh, those who are indulging in sex, they have to be screened even if they are adolescents, as long as they are now involved in sex. And every woman who is an ART must be screened.	Awareness of the ZCCPCS: Yes
In-depth interviews with health care providers.docx	Because where can I get the money for medication. Where can I get the money for other treatments.	Individual barriers: Financial constraints
In-depth interviews with health care providers.docx	The other thing, it might be our set up, yes, our set up. We are saying these patients if they come here, they are going to be screened there at ANC, when the client comes here, they have to travel from here to ANC some, they are not comfortable.	Health system barriers: Poor infrastructure
In-depth interviews with health care providers.docx	The problem is lack of resources to make this programme effective.	Health system barriers: VIAC programme underfinanced
In-depth interviews with health care providers.docx	Other people are influencing each other not to be screened due to fear. That fear thing is everywhere. These are crowd pullers who when they talk others just follow.	Interpersonal barriers: Peer pressure
In-depth interviews with health care providers.docx	Yes, and the other thing is the financial problems. Some people they don’t have money to come here.	Individual barriers: Financial constraints
In-depth interviews with health care providers.docx	They always say money is a problem. Especially during the lockdown.	Unforeseen barriers to screening: COVID-19 restrictions
In-depth interviews with health care providers.docx	In my own view; one, we are saying our structure, we have to have a room somewhere close by so that those people they cannot walk up there. Some people they come here sick, and that time when they come, we can just grab the opportunity to screen them than to push a wheelchair up there to the ANC clinic, it’s a little bit tricky for them. So, if we have our structure here, it will assist.	Strategies to address barriers: Have a screening unit at the OIC
In-depth interviews with health care providers.docx	Two, those people who are doing the VIAC thing, I think they must arrange some time to go into the communities and just do it there in the communities for the sake of those people who are not able to come because of financial constraints, it is difficult. So, I think it’s best for them to go to the communities every month and do it there in the communities.	Strategies to address barriers: Increase outreach services
In-depth interviews with health care providers.docx	The other thing is awareness. This should be strengthened through the media, the radio, the television so that we reach more people with the advantages to say why are we doing it.	Strategies to address barriers: Find innovative ways of educating women
In-depth interviews with health care providers.docx	Sometimes the culture barriers.	Community related barriers: Socio-cultural and religious beliefs
In-depth interviews with health care providers.docx	Some men don’t like it to be done on their women. They don’t like it. You know the thing which they use for cervical cancer screening. Some men they don’t like it. The woman will tell you that my husband doesn’t want. They are even jealous of the tools that are being used there.	Interpersonal barriers: Lack of partner support
In-depth interviews with health care providers.docx	I work here in female ward	Work position: Sister-In-Charge, Female Ward
In-depth interviews with health care providers.docx	No [ I have not been trained in VIAC]	Training in VIAC: Not trained
In-depth interviews with health care providers.docx	Having been here, I think I have seen about 4 women who have been diagnosed as Ca cervix. Some are for palliative care. I think I have seen about 10 women coming for total abdominal hysterectomy because of cervical cancer. I have seen many who are VIAC positive.	Prevalence of cervical cancer: High
In-depth interviews with health care providers.docx	Really, I think a lot of women have no information about the disease and cervical cancer screening. Why I’m saying so is because most of the women who come here, they are in the late cervical cancer stage where they are now booked for palliative care. Not sure really about the rural areas but women I have seen here, when you talk to them about cervical cancer and even the screening, you realise t…	Individual barriers : Women lack adequate knowledge on cervical cancer and VIAC
In-depth interviews with health care providers.docx	I’m not sure but I heard that the VIAC nurses now go out to do outreach programmes to screen.	Available screening units: Outreach clinics
In-depth interviews with health care providers.docx	: I’m not sure but I heard that the VIAC nurses now go out to do outreach programmes to screen	Available screening units: Outreach clinics
In-depth interviews with health care providers.docx	And now they also go to Phakama clinic where they also do the VIAC there. I’m sure they did it because some cannot afford to come to this side so they can go to Phakama.	Available screening units: 2 - Gwanda Provincial Hospital and Phakama clinic
In-depth interviews with health care providers.docx	Yes, there are few trained nurses.	Health system barriers: Shortage of VIAC trained nurses
In-depth interviews with health care providers.docx	Yes, some are interested and have been screened, but some still believe in the traditional ways of treating. They will tell you I have an aunt who was diagnosed with CA cervix and she was helped by the traditional healers.	Community related barriers: Socio-cultural and religious beliefs
In-depth interviews with health care providers.docx	Most have never been screened for cervical cancer, and for some it’s a new thing they will say, oh, I didn’t know	Uptake of screening: low
In-depth interviews with health care providers.docx	I am not aware of any guidelines. May be at the VIAC clinic they have them. I am not aware of any.	Awareness of ZCCPCS: No
In-depth interviews with health care providers.docx	I think mostly its knowledge deficit, I think knowledge. Really sensitisation should be stronger at rural level. I think many of them would really love to be screened if they knew.	Individual barriers : Women lack adequate knowledge on cervical cancer and VIAC
In-depth interviews with health care providers.docx	So, I think if they could get the sensitisation in the rural areas, deep down there they would really come forward.	Strategies to address barriers: Educate the community
In-depth interviews with health care providers.docx	Ladies are not like men who shun hospitals, ladies are willing to be assisted whenever they are aware of any health programme.	Strength: Women are willing to be screened
In-depth interviews with health care providers.docx	I think even if some women want to be screened, the fact that VIAC is only done at Gwanda provincial hospital is a challenge. Funds for travelling. Even if someone has heard about the VIAC, money then to come to Gwanda poses a barrier to them.	Individual barriers: Financial constraints
In-depth interviews with health care providers.docx	VIAC is only done at Gwanda provincial hospital	Health system barriers: Inadequate screening sites
In-depth interviews with health care providers.docx	Most women are socialised into the traditional ways of dealing with their reproductive health illnesses. They will tell you my grandmother knows how to insert herbs and whatever to cure the problem. And they will tell you they are talking from experience. My grandmother is able to treat this. So, they have it in their heads that the traditional treatment is best. That’s how some of them are.	Community related barriers: Socio-cultural and religious beliefs
In-depth interviews with health care providers.docx	I think on the issue of funds, the programme lacks funding.	Health system barriers: VIAC programme underfinanced
In-depth interviews with health care providers.docx	If VIAC could be done at every clinic, many women would be screened. At every clinic women should be able to have the VIAC test done.	Strategies to address barriers: All health facilities to provide screening services
In-depth interviews with health care providers.docx	Then, regards socio-cultural beliefs, it’s difficult to change someone’s beliefs. I don’t know really how we can intervene on this one. But, maybe by including the elders there to be the ones who address them and tell them of the cervical cancer screening programme. To include elders of that community because mostly in rural areas people listen to their elders much better than any other person.	Strategies to address barriers: Involvement of community leaders
In-depth interviews with health care providers.docx	it must not be taken for granted that nurses know because that is not always the case.	Health system barriers: Nurses and CHWs lack adequate knowledge on cervical cancer and screening
In-depth interviews with health care providers.docx	And also, that every nurse or department be well versed with VIAC screening	Strategies to address barriers: Every department which deals with females should provide screening services
In-depth interviews with health care providers.docx	Funding should be availed to have every nurse trained in VIAC screening.	Strategies to address barriers: Allocate adequate funding for the VIAC programme
In-depth interviews with health care providers.docx	Maybe if we could have those what do you call them, there road shows, yaa maybe we could have road shows to attract the attention of people where they will talk about it. I think it will be better because reading aah most people don’t read.	Strategies to address barriers: Find innovative ways of educating women
In-depth interviews with health care providers.docx	I am working in the Paediatric ward	Work position: Nurse, Peadiatric Ward
In-depth interviews with health care providers.docx	So mostly we encourage them to go for cervical screening, but we do not deal with that in detail. We only tell them to go to the VIAC clinic. That is where everything is done, that is where everything happens.	Role in VIAC programme: Sensitise women for screening
In-depth interviews with health care providers.docx	We don’t explain much in the Paeds ward because we do not have much information.	Health system barriers: Nurses and CHWs lack adequate knowledge on cervical cancer and screening
In-depth interviews with health care providers.docx	I qualified 2 years ago and no, I have not been trained in VIAC that is why I do not have much information related to VIAC screening.	Training in VIAC: Not trained
In-depth interviews with health care providers.docx	I think it’s [cervical cancer] very common. We see a lot of cases in the female ward. Women have to undergo hysterectomy.	Prevalence of cervical cancer: High
In-depth interviews with health care providers.docx	I think people don’t have much knowledge	Individual barriers : Women lack adequate knowledge on cervical cancer and VIAC
In-depth interviews with health care providers.docx	they only take it as a priority when it’s now at a later stage and they experience symptoms.	Facilitators for screening: Ill health
In-depth interviews with health care providers.docx	But then they tend to relax and think that cervical cancer happens to some other women and not all women	Individual barriers: Low risk perception
In-depth interviews with health care providers.docx	I am not aware of any guidelines. Maybe at the VIAC clinic	Awareness of ZCCPCS: No
In-depth interviews with health care providers.docx	But I cannot say there is a certain way we do it, we just talk to them regularly.	Demand creation strategies: Inadequate
In-depth interviews with health care providers.docx	When they are now being told its cancer that’s when they start taking things seriously.	Individual barriers: Poor health seeking behaviours
In-depth interviews with health care providers.docx	It could be distance, it could be distance because this is a referral hospital, in as much as we have surrounding areas like Phakama but most of the people come from the rural areas and I think it’s hard for them to come.	Health system barriers: Screening and treatment services inaccessible to rural communities
In-depth interviews with health care providers.docx	Already there is no transport and there are also financial constraints.	Individual barriers: Financial constraints
In-depth interviews with health care providers.docx	And also, the fact of not being educated enough, they don’t see the need to come for screening, only unless and until it has progressed	Individual barriers: Low socio-economic status
In-depth interviews with health care providers.docx	People have different beliefs; it could be religion. Some don’t believe in going to clinics but believe God can treat all illnesses and if you go to hospital, it’s a lack of trust in God.	Community related barriers: Socio-cultural and religious beliefs
In-depth interviews with health care providers.docx	Most of the patients that I have seen, they come to the hospital alone, so I would not say they do not have enough support. They actually don’t have enough support, because even when they come, I have never seen anyone come with their partner. They have to go through with this all alone.	Interpersonal barriers: Lack of partner support
In-depth interviews with health care providers.docx	Eehh, I think eehh, the issue of education comes in whereby they need to be educated	Strategies to address barriers: Educate the community
In-depth interviews with health care providers.docx	the partners need to be educated too. And since we all know that it’s difficult for men to come to a clinic setup, maybe eehh…. the people responsible for the screening programme can go out there to communities and invite people including their partners then they can be educated. I think that way we can actually sensitise a lot of people and that way we can also talk to a lot of partners rather t…	Strategies to address barriers: Male involvement
In-depth interviews with health care providers.docx	I think mobile clinics, regular mobile clinics could be put in place whereby the team would go to the community to do the screening there	Strategies to address barriers: Increase outreach services
In-depth interviews with health care providers.docx	if there is need for the patient to come for any further investigations, I think transport should also be provided for them.	Strategies to address barriers: Provide transport to Gwanda for women who test VIAC positive on outreach
In-depth interviews with health care providers.docx	Aahh, we are not highly involved as such, but we come in by giving health education, the significance, the need for them to undergo that procedure. So, we are almost like sensitisers.	Role in VIAC programme: Sensitise women for screening
In-depth interviews with health care providers.docx	No [I have not been trained in VIAC]	Training in VIAC: Not trained
In-depth interviews with health care providers.docx	I happen to pay visits to other departments like the female ward. That’s where you hear staff talking about many patients who have been admitted with cervical cancer.	Prevalence of cervical cancer: High
In-depth interviews with health care providers.docx	I can say probably the women have the knowledge. This is because in the community where I live, the women ask and probe about the programme, where it is done and if there is a doctor who examines people and are we still offering the services. Surely that shows the women now have partial knowledge that’s why they ask about these services.	Individual barriers : Women lack adequate knowledge on cervical cancer and VIAC
In-depth interviews with health care providers.docx	It’s an average number who are screened, not much.	Uptake of screening: low
In-depth interviews with health care providers.docx	I am not sure of the tools they use for the procedure, but they have a static VIAC clinic here	Available screening units: Gwanda Provincial Hospital
In-depth interviews with health care providers.docx	then there are times when they go over the weekends to outside communities. They have a mobile clinic.	Available screening units: Outreach clinics
In-depth interviews with health care providers.docx	Aah, we don’t have [screening guidelines]	Awareness of ZCCPCS: No
In-depth interviews with health care providers.docx	Aah, I cannot say we really have a scheduled programme in relation to that. As a department, when we discharge our clients, we give them health information.	Demand creation strategies: Health education to women
In-depth interviews with health care providers.docx	So being a new baby that has come, there might be lack of knowledge unto us the service providers	Health system barriers: Nurses and CHWs lack adequate knowledge on cervical cancer and screening
In-depth interviews with health care providers.docx	So being a new baby that has come, there might be lack of knowledge unto us the service providers as well as unto our clients who should be benefitting from it.	Individual barriers : Women lack adequate knowledge on cervical cancer and VIAC
In-depth interviews with health care providers.docx	So, there is need for us to increase information dissemination to our clients so that they become knowledgeable and make informed decisions.	Strategies to address barriers: Educate the community
In-depth interviews with health care providers.docx	I cannot discuss the issue of sexuality and private parts. There we are talking about the cervical thing which others will say its taboo to discuss, stuff like that. Those cultural barriers coming in.	Community related barriers: Socio-cultural and religious beliefs
In-depth interviews with health care providers.docx	We need to increase education first so that people understand about screening.	Strategies to address barriers: Educate the community
In-depth interviews with health care providers.docx	Then it has to be a multi-sectoral approach where we are saying mmm... we have a lot of programmes that are being offered to our communities and in our institutions. We need to collaborate these services so that where you talk about TB, cervical cancer information is also disseminated. If you are discussing about malaria, you also need to discuss about cervical cancer. That’s collaboration of ser…	Strategies to address barriers: Integrate cervical cancer education into all health services
In-depth interviews with health care providers.docx	And we also need to continuously educate our clients so that they also tackle these barriers that are at stake to say despite the cultural barriers that are there, be sensitised and be knowledgeable on these things so that our clients will make informed decisions.	Strategies to address barriers: Find strategies to break religious and cultural barriers
In-depth interviews with health care providers.docx	improve funding for the programme so as to improve the support system.	Strategies to address barriers: Allocate adequate funding for the VIAC programme
In-depth interviews with health care providers.docx	Because for every programme for it to be functional, there should be resources to use and there is not enough funding provided for this programme.	Health system barriers: VIAC programme underfinanced
In-depth interviews with health care providers.docx	So, I would advocate for adequate resources, which can be manpower	Strategies to address barriers: Train more nurses on VIAC
In-depth interviews with health care providers.docx	So, I would advocate for adequate resources, which can be manpower, which can be financial so that we have equipment and transport.	Strategies to address barriers: Provide adequate equipment
In-depth interviews with health care providers.docx	Because for information to be conveyed from one individual to another, we also need IEC materials in local languages.	Strategies to address barriers: Use of language which people understand
In-depth interviews with health care providers.docx	sister in charge of the facility	Work position: Sister- in-charge, Urban clinic
In-depth interviews with health care providers.docx	role I play is very important in that I have to make sure that the programme goes on well in this facility as programmed. I also ensure that the community is sensitised so that we have community participation, and they know what is needed of them and they know all the matters concerning their health to do with cervical cancer, because cervical cancer is a deadly disease. So, it is very important …	Role in VIAC programme: Overseer and mentor
In-depth interviews with health care providers.docx	No, I haven’t attended any training on VIAC.	Training in VIAC: Not trained
In-depth interviews with health care providers.docx	Ah, my community is fully aware of this disease and the screening programme that is taking place	Strength: Women have knowledge on cervical cancer and screening
In-depth interviews with health care providers.docx	we do campaigns regularly using the hailer and also on our day to day contact with our clients, as they come to our clinic we give them health education talks on cervical cancer, and also we group our mothers through the health promoters in the different wards where they tell them about cervical cancer and also about the service at the clinic and at the hospital.	Demand creation strategies: Health education to women
In-depth interviews with health care providers.docx	cervical cancer is there in the community. This is identified through the mothers who go for hysterectomy and also who verbalise that they have cancer when we do our day to day consultation.	Prevalence of cervical cancer: High
In-depth interviews with health care providers.docx	We provide static services and GPH does	Available screening units: 2 - Gwanda Provincial Hospital and Phakama clinic
In-depth interviews with health care providers.docx	there are mobile services going on in the communities whereby there is a one stop approach where they do their outreaches. They also screen for cervical cancer.	Available screening units: Outreach clinics
In-depth interviews with health care providers.docx	They are supposed to do it quarterly but because of funds and also transport challenges, as of now the programme hasn’t taken of quite well	Health system barriers: Lack of consistency in outreach services
In-depth interviews with health care providers.docx	We have the Zimbabwe cervical cancer prevention and control strategy document which has all the information on the screening procedure. It is very easy to follow.	Awareness of the ZCCPCS: Yes
In-depth interviews with health care providers.docx	Mothers are coming. They are coming in their numbers. Yes, in such overwhelming numbers when we look at the staff available for screening. But the services are offered despite all that. Uptake of screening is now average.	Uptake of screening: Average
In-depth interviews with health care providers.docx	I think its issues to do with this COVID-19, we cannot have many people coming to the clinic	Unforeseen barriers to screening: COVID-19 restrictions
In-depth interviews with health care providers.docx	and also the myths and misconceptions that we cannot answer	Individual barriers: Myths and misconceptions
In-depth interviews with health care providers.docx	And also, their socio-economic background. Some, even if the information has been relayed to them, they choose not to come.	Individual barriers: Low socio-economic status
In-depth interviews with health care providers.docx	Some will say we are Christians, and we pray to God; we cannot go and have a check-up. It depends on their faith. The apostolic sect will say we cannot go to the clinic, we have our own hospital where we are fellowshipping, but I don’t think these services are there. So, they end up not accessing the services at the clinics because of religious beliefs.	Community related barriers: Socio-cultural and religious beliefs
In-depth interviews with health care providers.docx	when we look at the staff available for screening. But the services are offered despite all that	Health system barriers: Shortage of VIAC trained nurses
In-depth interviews with health care providers.docx	Others are just reluctant to come.	Individual barriers: Apathy
In-depth interviews with health care providers.docx	I think we have to make sure that we approach the leaders of those religious sects and give the health education and emphasize the risk of the disease.	Strategies to address barriers: Involvement of community leaders
In-depth interviews with health care providers.docx	Even though you health educate them, they will say these services are for those people with this and that.	Individual barriers: Low risk perception
In-depth interviews with health care providers.docx	And also, our community is mobile, and people are out on gold panning and at times maybe this information might not reach them because everyone is up and about because of this Covid-19 thing which has paralysed the income. So, people are out there and might not see screening as very important.	Individual barriers: Mobility of target population
In-depth interviews with health care providers.docx	They are supposed to do it quarterly but because of funds and also transport challenges	Health system barriers: Lack of adequate transport for outreach services
In-depth interviews with health care providers.docx	Some say that if you get screened and there is maybe something in cervix, it might blossom to cancer. So, it is better to leave screening, because if you temper with it, it might become full blown cancer.	Individual barriers: Myths and misconceptions
In-depth interviews with health care providers.docx	because of funds and also transport challenges, as of now the programme hasn’t taken of quite well.	Health system barriers: VIAC programme underfinanced
In-depth interviews with health care providers.docx	Eh- as a nurse here	Work position: Primary Care Nurse, mine clinic
In-depth interviews with health care providers.docx	I usually mobilise women for cervical cancer screening and we do give health information on the importance of cervical cancer and on possible causes of cervical cancer.	Role in VIAC programme: Information dissemination
In-depth interviews with health care providers.docx	No, they only train those who do the screening.	Training in VIAC: Not trained
In-depth interviews with health care providers.docx	Ya its common. It might be common because one other organisation comes to do cervical screening and they always get 2 or 3. They come once per quarter. But if it can be done regularly, I think we can have more cases of cervical cancer.	Prevalence of cervical cancer: High
In-depth interviews with health care providers.docx	It is being done by OPHID, but they usually do only HIV positive mothers	Health system barriers: Gap in service provision because of partner's requisites
In-depth interviews with health care providers.docx	Ya, most of them are aware, because they come to a point where they come to the clinic requesting to be maybe referred to the next level that is Gwanda Provincial Hospital for cervical cancer screening.	Strength: Women have knowledge on cervical cancer and screening
In-depth interviews with health care providers.docx	They do outreach once a quarter or so	Available screening units: Outreach clinics
In-depth interviews with health care providers.docx	We usually refer them to Gwanda because it’s the screening hospital.	Available screening units: Gwanda Provincial Hospital
In-depth interviews with health care providers.docx	It’s not many who have been screened	Uptake of screening: low
In-depth interviews with health care providers.docx	They cite money problems.	Individual barriers: Financial constraints
In-depth interviews with health care providers.docx	Others were saying they have fear because they push in some instruments and so forth.	Individual barriers: Fear of procedure
In-depth interviews with health care providers.docx	We have a chart which we refer to looking at the stages of cancer, telling women what can be done at each stage and so forth.	Awareness of ZCCPCS: No
In-depth interviews with health care providers.docx	we just see them at the clinic	Demand creation strategies: Inadequate
In-depth interviews with health care providers.docx	The Community Health Workers also do not have enough information to teach the women in their places of residence on the importance of cervical cancer screening and the causes and so forth.	Health system barriers: Nurses and CHWs lack adequate knowledge on cervical cancer and screening
In-depth interviews with health care providers.docx	I think as a Ministry, we need to strengthen or to give more information to Community Health Workers so that they can easily teach the mothers in their communities, such that they might come to the clinic and be referred to the level where they can get cervical cancer screening.	Strategies to address barriers: Train VCWs on VIAC
In-depth interviews with health care providers.docx	Yes, there are certain areas in the district with apostolic people who have myths and misconceptions	Community related barriers: Socio-cultural and religious beliefs
In-depth interviews with health care providers.docx	I think for the first one of distance, I mentioned the issue of integrating services, where we can also give information about cervical cancer and screening at this level as we provide other services.	Strategies to address barriers: Integrate cervical cancer education into all health services
In-depth interviews with health care providers.docx	To decentralise the service and have primary health facilities doing the screening	Strategies to address barriers: All health facilities to provide screening services
In-depth interviews with health care providers.docx	nurses at this level being trained.	Strategies to address barriers: Train more nurses on VIAC
In-depth interviews with health care providers.docx	nd maybe if we could have flyers and pamphlets to give to the community, this could give them more information on cervical cancer screening, it would improve things.	Strategies to address barriers: Make IEC materials available
In-depth interviews with health care providers.docx	We do not have any of those [IEC materials] currently.	Health system barriers: Non-availability of IEC/ educational materials
In-depth interviews with health care providers.docx	My role in this programme is to sensitise the women and telling them the importance of screening.	Role in VIAC programme: Sensitise women for screening
In-depth interviews with health care providers.docx	The problem is on transport from these furthest distances. That is some people are willing to be screened but most have failed due to transport problems. Some are staying at a distance of about 30 km from here so it’s very difficult to obtain the services, unless if there could be a team visiting them.	Health system barriers: Long distances from communities to primary health facilities
In-depth interviews with health care providers.docx	Aah, they are coming, some they are coming to the clinic. Those who can manage to come they are coming. If they are given the dates in time they do come	Strength: Women are willing to be screened
In-depth interviews with health care providers.docx	Ah, no, no, I haven’t received any training on that.	Training in VIAC: Not trained
In-depth interviews with health care providers.docx	We have seen many cases of CC.	Prevalence of cervical cancer: High
In-depth interviews with health care providers.docx	Some people believe that cervical cancer is a disease that was here long back which does not require modern treatment. They believe that it can be treated traditionally.	Community related barriers: Socio-cultural and religious beliefs
In-depth interviews with health care providers.docx	More than less women know about the programme because of sensitisation. We always tell them.	Strength: Women have knowledge on cervical cancer and screening
In-depth interviews with health care providers.docx	Within the Ministry of Health there is a team which is mobile, a mobile team, they used to come this side.	Available screening units: Outreach clinics
In-depth interviews with health care providers.docx	They used to come even after 3 months but not always.	Health system barriers: Lack of consistency in outreach services
In-depth interviews with health care providers.docx	Ah, can’t remember but I think it should be there. Calls out to another nurse and asks if they have such guidelines and the nurse replies that they do not but highlights that they have a VIAC register which is used by the outreach team when they come.	Awareness of ZCCPCS: No
In-depth interviews with health care providers.docx	Right, there are some religious groups like the Madida sector who do not attend health services and allege that they can religiously treat cervical cancer. They will not come for screening.	Community related barriers: Socio-cultural and religious beliefs
In-depth interviews with health care providers.docx	Then some fear that some other infections will be detected or those who are not yet prepared to be tested for HIV are afraid that maybe they will be found to be HIV positive.	Individual barriers: Fear of HIV test
In-depth interviews with health care providers.docx	Then some are ignorant they do not have full information of what is happening. They just hear that there is this screening programme, but they do not understand the importance of it.	Individual barriers : Women lack adequate knowledge on cervical cancer and VIAC
In-depth interviews with health care providers.docx	Some fear the partners I am trying to say the spouse, the husband. If it can be detected that she has cancer, if she had not told them about the programme, how does she discuss it should she have a VIAC positive result. She won’t even be given money to go for treatment.	Interpersonal barriers: Lack of partner support
In-depth interviews with health care providers.docx	Then without looking far, even we the health workers, we always have patients coming to us from catchment areas of other clinics for treatment. When we ask them why they do not go there, they tell us that nurses there treat them badly.	Health system barriers: Negative staff attitudes and lack of confidentiality
In-depth interviews with health care providers.docx	I don’t know but normally they target the PLWAs and turn the others away.	Health system barriers: Gap in service provision because of partner's requisites
In-depth interviews with health care providers.docx	What I also noticed is that the outreach team comes late. By the time they come some people who stay far would have left.	Health system barriers: Lack of adequate transport for outreach services
In-depth interviews with health care providers.docx	male nurses should discuss with men wherever they meet about this issue of cervical cancer. For example, I play draft, so I should discuss the programme when I am there so that some of these other men might take it into consideration. Then it will be easier for them to support their spouses. That way we can improve acceptance.	Strategies to address barriers: Male involvement
In-depth interviews with health care providers.docx	Two; attitudes of the staff towards the clients should change.	Strategies to address barriers: Staff should be professional
In-depth interviews with health care providers.docx	My role here is to eehh, when the mothers come here, we give health education about cervical cancer.	Role in VIAC programme: Information dissemination
In-depth interviews with health care providers.docx	We usually refer them to Gwanda for screening	Available screening units: Gwanda Provincial Hospital
In-depth interviews with health care providers.docx	Sometimes the nurses from Gwanda Hospital will come here to screen.	Available screening units: Outreach clinics
In-depth interviews with health care providers.docx	So those who are HIV negative, for them to travel to Gwanda to be screened, the challenge is on money because these days they charge in Rands and US Dollars, so the challenge is about money.	Individual barriers: Financial constraints
In-depth interviews with health care providers.docx	The knowledge is very little.	Individual barriers : Women lack adequate knowledge on cervical cancer and VIAC
In-depth interviews with health care providers.docx	Some don’t want their wives to come according to their cultural beliefs.	Community related barriers: Socio-cultural and religious beliefs
In-depth interviews with health care providers.docx	For some it’s the church. We have got the Madida sector. Their religion does not allow them to use health services, so they are afraid to visit the clinic during working hours.	Community related barriers: Socio-cultural and religious beliefs
In-depth interviews with health care providers.docx	I don’t think it’s all that common.	Prevalence of cervical cancer : Low
In-depth interviews with health care providers.docx	There are many who will say their husbands don’t allow them to be screened	Interpersonal barriers: Lack of partner support
In-depth interviews with health care providers.docx	I think they have the necessary information but not sure about the understanding part.	Individual barriers : Women lack adequate knowledge on cervical cancer and VIAC
In-depth interviews with health care providers.docx	We liaise with the Community Health Workers. Even when the Environmental Health Technician is going out for the domiciliary visits and sometimes with one of the nurses, they also talk about it, the cervical cancer.	Demand creation strategies: Health education to women
In-depth interviews with health care providers.docx	No, we do not have any guidelines. I only asked for that chart from Gwanda hospital so that when we do health education, we also show them the stages of cervical cancer. So, we don’t have the guidelines. It was my initiative to have that chart.	Awareness of ZCCPCS: No
In-depth interviews with health care providers.docx	No, none of us have been trained.	Training in VIAC: Not trained
In-depth interviews with health care providers.docx	In my own view, the biggest challenge is that the outreach team only screens HIV positive mothers which excludes those who are HIV negative	Health system barriers: Gap in service provision because of partner's requisites
In-depth interviews with health care providers.docx	Some say the distance, even when outreach services come to the clinic, distance from their homes.	Health system barriers: Long distances from communities to primary health facilities
In-depth interviews with health care providers.docx	Some say they are too busy and don’t have time to go for screening.	Individual barriers: Women too busy
In-depth interviews with health care providers.docx	I think if we could have guidelines, we can read to gain more knowledge before we are able to go for training. Some things we are not sure of.	Health system barriers: Nurses and CHWs lack adequate knowledge on cervical cancer and screening
In-depth interviews with health care providers.docx	The outreach team, should open screening to everybody, not just the HIV positive women.	Strategies to address barriers: Screen every woman
In-depth interviews with health care providers.docx	When the outreach team comes, they only do screening at the clinic. Maybe they could allow us to increase coverage by mobilising women in villages far away from the clinic so that when they come, we take them, and they screen at that village. This would address the problem of distance.	Strategies to address barriers: Increase outreach services
In-depth interviews with health care providers.docx	Here, its maybe once a year.	Health system barriers: Lack of consistency in outreach services
In-depth interviews with health care providers.docx	Yes, more women would be screened. They should make it quarterly if possible. Because when they come the turnout is good.	Strength: Women are willing to be screened
In-depth interviews with health care providers.docx	If I was also afraid of pain during the screening	Individual barriers: Fear of procedure
In-depth interviews with health care providers.docx	I was also afraid of pain during the screening and the outcome	Individual barriers: Fear of a cancer diagnosis
In-depth interviews with health care providers.docx	They have few instruments. Maybe they need to get more.	Health system barriers: Lack of adequate equipment
In-depth interviews with health care providers.docx	The women are told to come to the Hospital to see the Gynae there. Some who tested positive last time failed to go to Gwanda because of lack of money. I think it is better for the Gynae to come down and treat women in the clinics where they were screened. It would be much better for the women.	Health system barriers: Screening and treatment services inaccessible to rural communities
In-depth interviews with health care providers.docx	At Stanmore clinic actually, we don’t do the screening, but we only teach the women	Role in VIAC programme: Information dissemination
In-depth interviews with health care providers.docx	Gwanda Provincial Hospita	Available screening units: Gwanda Provincial Hospital
In-depth interviews with health care providers.docx	We usually mobilise women for screening	Role in VIAC programme: Sensitise women for screening
In-depth interviews with health care providers.docx	outreach programme	Available screening units: Outreach clinics
In-depth interviews with health care providers.docx	But as of 2020 we did not have the outreach team coming to our facility.	Health system barriers: Lack of consistency in outreach services
In-depth interviews with health care providers.docx	But usually when they come, they would be expecting to find 35 women who are aged between 24-45 years who are HIV positive.	Health system barriers: Gap in service provision because of partner's requisites
In-depth interviews with health care providers.docx	No [I have not received any training on VIAC].	Training in VIAC: Not trained
In-depth interviews with health care providers.docx	the prevalence of cervical cancer may be high because we realise by the majority who have to be done the chemotherapy part of it	Prevalence of cervical cancer: High
In-depth interviews with health care providers.docx	We don’t have the guidelines as such, but we have posters.	Awareness of ZCCPCS: No
In-depth interviews with health care providers.docx	We utilise our Community Health workers. We also utilise our Health centre committee members since they are the ones who are the linkage between the community and the clinic.	Demand creation strategies: Work with CHWs
In-depth interviews with health care providers.docx	I believe it’s lack of knowledge	Individual barriers : Women lack adequate knowledge on cervical cancer and VIAC
In-depth interviews with health care providers.docx	even acceptance of the service	Individual barriers: Negative attitudes towards screening
In-depth interviews with health care providers.docx	the money they have to spend to go to Gwanda for screening	Individual barriers: Financial constraints
In-depth interviews with health care providers.docx	Women usually tell us that they are afraid of the procedure	Individual barriers: Fear of procedure
In-depth interviews with health care providers.docx	And even the procedure itself, they don’t like to be fidgeted around their genitalia.	Community related barriers: Modesty
In-depth interviews with health care providers.docx	The challenge that we often see is those who stay with their mothers in law. They are the women who come later in need of such services telling you that they couldn’t manage to come earlier in fear of explaining the reason for visiting the facility to their mothers in law.	Interpersonal reasons: Lack of support from key family members
In-depth interviews with health care providers.docx	women still need more education on this disease and the importance of screening to have better knowledge.	Individual barriers : Women lack adequate knowledge on cervical cancer and VIAC
In-depth interviews with health care providers.docx	Maybe those mobile teams could come more frequently, not only once after 6 months or so. If they frequently come maybe every month or every 2 months	Strategies to address barriers: Increase outreach services
In-depth interviews with health care providers.docx	Then because we don’t provide that service, we refer them to Gwanda Provincial Hospital.	Health system barriers: Screening and treatment services inaccessible to rural communities
In-depth interviews with health care providers.docx	Yaah, even to go back home there and explain to their partners about this positivity issue that they have been informed about becomes a problem.	Interpersonal barriers: Lack of partner support
In-depth interviews with health care providers.docx	Mmhh, when they receive a positive result, at times we realise that after having been told of their positive result by the outreach team I don’t know whether it’s the fear of those nurses or maybe they will be too busy, they usually come to us as we are used to them.	Health system barriers: Negative staff attitudes and lack of confidentiality
In-depth interviews with health care providers.docx	Yes, knowing that there are financial challenges in the Health Ministry here and there especially for this programme	Health system barriers: VIAC programme underfinanced
In-depth interviews with health care providers.docx	maybe if they could deduce a system to have 2 mobile teams, one going to Gwanda North and another covering Gwanda South.	Strategies to address barriers: Increase outreach services
In-depth interviews with health care providers.docx	They have to make it a bit easier for us to know who tested positive so that follow ups are done on those women and we be the ones who compile those records.	Health system barriers: Loss to follow up
In-depth interviews with health care providers.docx	Health Promoter,	Work position: Health Promoter
In-depth interviews with health care providers.docx	We have a borehole in the community since we do not have piped water yet in our township since it is a new one. This is where women get their water from. So, when women come to collect water, I wait for them there and that is the first thing I preach about. I tell them that ladies, let us go for screening.	Role in VIAC programme: Sensitise women for screening
In-depth interviews with health care providers.docx	But it is not all of them who agree, many have not been screened.	Uptake of screening: low
In-depth interviews with health care providers.docx	Others still believe in their old traditions. They say I will go to the prophets; I will go to the traditional healers and they will help me.	Community related barriers: Socio-cultural and religious beliefs
In-depth interviews with health care providers.docx	Some will say ‘the metal thing they insert is painful	Individual barriers: Fear of procedure
In-depth interviews with health care providers.docx	Mmmmh, it is there in the community. There is plenty of it because I have seen people who have it.	Prevalence of cervical cancer: High
In-depth interviews with health care providers.docx	It seems as if the women have got a bit of knowledge, but they still need more. A lot of it.	Individual barriers : Women lack adequate knowledge on cervical cancer and VIAC
In-depth interviews with health care providers.docx	Even at churches because women are always asking a lot of questions such as what causes the cancer, how can one tell they have it etc. So, this shows that people don’t know.	Individual barriers : Women lack adequate knowledge on cervical cancer and VIAC
In-depth interviews with health care providers.docx	So, there is still need for awareness campaigns especially in churches because almost all women go to church.	Strategies to address barriers: Use churches as a platform to educate women
In-depth interviews with health care providers.docx	Sometimes when women are taught by us who stay with them in the same communities, they think there is something I am campaigning for at the clinic and don’t take me seriously, not knowing that I am just helping their lives.	Community related barriers: Women undermine CHWs
In-depth interviews with health care providers.docx	I think workshops should be conducted for women to be taught about this disease.	Strategies to address barriers: Educate the community
In-depth interviews with health care providers.docx	Clever women should then be identified from each church who will be trained to deliver the messages every Sunday and encourage women to go for screening.	Strategies to address barriers: Use churches as a platform to educate women
In-depth interviews with health care providers.docx	Here at Phakama clinic it used not to be there but now it’s there, then Gwanda Provincial Hospital which has been screening for a long time.	Available screening units: 2 - Gwanda Provincial Hospital and Phakama clinic
In-depth interviews with health care providers.docx	The nurses tell us that women should be screened every year. We have also been taught that women should not insert their fingers in the vagina when bathing because their nails can scratch the cervix which puts her in danger of having cancer.	Awareness of ZCCPCS: No
In-depth interviews with health care providers.docx	No, we have never gone for training related to cervical cancer.	Training in VIAC: Not trained
In-depth interviews with health care providers.docx	But no, we have never received any training on cervical cancer. We learn about the programme on the job.	Training in VIAC: Not trained
In-depth interviews with health care providers.docx	women are afraid that if I go for screening then I am told there is a growth in the cervix then my uterus will be removed.	Individual barriers: Myths and misconceptions
In-depth interviews with health care providers.docx	Then I won’t be able to have a child and this will affect my marriage.	Interpersonal barriers: Lack of partner support
In-depth interviews with health care providers.docx	The other thing is the queues. As you can see that our clinic is small, and the nurses are few. Women don’t want to come here and spend the day in a queue.	Health system barriers: Long waiting periods
In-depth interviews with health care providers.docx	Others also don’t want to be seen in the queue because she is afraid people will think she has cancer.	Community related barriers: Fear of stigma and discrimination
In-depth interviews with health care providers.docx	And these young women, they are afraid of their husbands. If they are screened and test VIAC positive they are afraid what the husband will say. They will be afraid that they will lose their marriage because the husband will ask where she got the disease from.	Interpersonal barriers: Lack of partner support
In-depth interviews with health care providers.docx	There are some churches which do not allow their members to go to hospital. Even for delivery they deliver in their homes. So obviously they are also not coming to be screened because it’s against their faith.	Community related barriers: Socio-cultural and religious beliefs
In-depth interviews with health care providers.docx	My recommendation is that this education on cervical cancer and screening should start with the community leaders. Be it church leaders or councillors and headmen. When these leaders have received information, they will go out to their people and spread the word in the areas they are leading. People listen better to their community leaders because they respect them.	Strategies to address barriers: Involvement of community leaders
In-depth interviews with health care providers.docx	I think queues at the clinic could be reduced by having mobile screening clinics which go out to busy places in the ward such as in shopping centers to screen women there. If women get to know about mobile clinics, they will come because they won’t wait a long time. Besides, I think women like it when people come to them.	Strategies to address barriers: Increase outreach services
In-depth interviews with health care providers.docx	Let us not only rely on Phakama and the Hospital alone, they are too few to attend to all women.	Health system barriers: Inadequate screening sites
In-depth interviews with health care providers.docx	wish there could be lessons which combine both men and women so that after men have also been educated, when they are now home sitting down with his wife, he will ask her if she has gone for screening. They will remind each other.	Strategies to address barriers: Male involvement
In-depth interviews with health care providers.docx	Health Promoter	Work position: Health Promoter
In-depth interviews with health care providers.docx	My role is to sensitise women in the community to go for cervical cancer screening as early as they can.	Role in VIAC programme: Sensitise women for screening
In-depth interviews with health care providers.docx	I also give them information related to cervical cancer.	Role in VIAC programme: Information dissemination
In-depth interviews with health care providers.docx	I have not received any formal training on cervical cancer and screening. The knowledge I have is that which I get as nurses are teaching patients. So no, I have not had full training. I wish to get some training on VIAC	Training in VIAC: Not trained
In-depth interviews with health care providers.docx	I think the disease is very common here because mothers insert herbs inside their vaginas which they are not supposed to. I think this cancer is very common	Prevalence of cervical cancer: High
In-depth interviews with health care providers.docx	others still don’t have full understanding on these matters concerning cervical cancer. You can tell from their comments when you talk about it that they are ignorant.	Individual barriers : Women lack adequate knowledge on cervical cancer and VIAC
In-depth interviews with health care providers.docx	Services are offered at our local clinic here at Phakama and also at Gwanda Provincial Hospital and they are free.	Available screening units: 2 - Gwanda Provincial Hospital and Phakama clinic
In-depth interviews with health care providers.docx	Ah, in my community, even if you tell them about screening, they still have that ignorance and are reluctant to come.	Individual barriers: Apathy
In-depth interviews with health care providers.docx	Why, most of them will tell you I am afraid if I am told that I have cervical cancer a lot of things will change in my life and I will live in fear of death, so I won’t have a good life anymore.	Individual barriers: Fear of a cancer diagnosis
In-depth interviews with health care providers.docx	Why, most of them will tell you I am afraid if I am told that I have cervical cancer a lot of things will change in my life and I will live in fear of death, so I won’t have a good life anymore. So, it’s better not to be screened and avoid stress.	Individual barriers: Fear of a cancer diagnosis
In-depth interviews with health care providers.docx	But no, we do not have any written down guidelines to follow. It’s the information we get from the clinic when nurses are teaching and from the posters at the clinic that we see.	Awareness of ZCCPCS: No
In-depth interviews with health care providers.docx	I spend the whole day at the clinic 3 times a week. When I am at the clinic, I talk to them as they are in the OI queue and sensitise them for screening. Usually they agree and I take them to the screening room. It does not take time there; about 15 minutes they are done then they go back to take their place in the queue. I also visit women in their homes to encourage them to be screened, especia…	Demand creation strategies: Home visits
In-depth interviews with health care providers.docx	Women are just lazy to stand up and go to the clinic and some will tell you they are too busy making a living because you see, most women here are vendors, so they say by coming to the clinic they lose money.	Individual barriers: Women too busy
In-depth interviews with health care providers.docx	I would increase awareness creation campaigns to maybe 3 times a week using a hailer to keep them reminded about the screening.	Strategies to address barriers: Educate the community
In-depth interviews with health care providers.docx	There are some people who never set their foot in a hospital. They believe cancer things are caused by witchcraft, so they choose to go to prophets and traditional healers for advice. Yes, that’s what others say. They say you don’t go to hospital for cervical cancer, so those people won’t come for screening.	Community related barriers: Socio-cultural and religious beliefs
In-depth interviews with health care providers.docx	The traditional healers are there here. They say if you go to the hospital and you are screened, you are starting trouble for yourself because once touched, the cervix will start to be always painful and start having a disease which will grow out of control. That is another barrier.	Individual barriers: Myths and misconceptions
In-depth interviews with health care providers.docx	they do not fully understand why it is important to be screened.	Individual barriers : Women lack adequate knowledge on cervical cancer and VIAC
In-depth interviews with health care providers.docx	As a cadre who is always in contact with your community	Work position: Community Health Worker
In-depth interviews with health care providers.docx	My role in this programme is to teach the women and encourage them to be screened for cervical cancer.	Role in VIAC programme: Sensitise women for screening
In-depth interviews with health care providers.docx	I have not received that training as yet. But when we are at the clinic the nurses tell us that we should mobilise women and encourage them to go for screening. But I have not attended any training specific to the screening programme.	Training in VIAC: Not trained
In-depth interviews with health care providers.docx	I have not encountered any woman with cervical cancer in my area, so I think the disease is not much of a problem here.
In-depth interviews with health care providers.docx	What I realise is that women have not yet received enough information on cervical cancer which would make them fully understand the importance of screening.	Individual barriers : Women lack adequate knowledge on cervical cancer and VIAC
In-depth interviews with health care providers.docx	It would help if we could be visited by other people to educate them about this disease.	Strategies to address barriers: External well informed people to deliver information to women
In-depth interviews with health care providers.docx	They may not fully understand, but they are aware of the screening programme.	Individual barriers : Women lack adequate knowledge on cervical cancer and VIAC
In-depth interviews with health care providers.docx	I think that is why many have not been screened.	Uptake of screening: low
In-depth interviews with health care providers.docx	They know because I always discuss the programme when I am with them.	Strength: Women aware of the VIAC programme
In-depth interviews with health care providers.docx	That’s where the problem is. I can teach them the little I know but we do not have any straight guidelines to refer to.	Awareness of ZCCPCS: No
In-depth interviews with health care providers.docx	I am not so sure on the full information I should be giving them because I do not have anything written down to follow. But we have the information which we learn from the nurses.	Health system barriers: Nurses and CHWs lack adequate knowledge on cervical cancer and screening
In-depth interviews with health care providers.docx	What I normally use is that when I meet the women when they bring their babies for weighing, I always remind them to go for screening.	Demand creation strategies: Health education to women
In-depth interviews with health care providers.docx	What makes women fail to be screened is that screening is only done in Gwanda.	Health system barriers: Screening and treatment services inaccessible to rural communities
In-depth interviews with health care providers.docx	People have problems of money for transport to Gwanda. This is the major reason.	Individual barriers: Financial constraints
In-depth interviews with health care providers.docx	If it was possible, it’s better to have screening also done at local clinics so that mothers don’t travel all the way to Gwanda.	Strategies to address barriers: All health facilities to provide screening services
In-depth interviews with health care providers.docx	More education of mothers is also required so that mothers get more information on this disease.	Strategies to address barriers: Educate the community
In-depth interviews with health care providers.docx	Lessons should be organised and preferably given by people coming especially for that. If the women get full information, it makes it easy for them to accept screening.	Strategies to address barriers: External well informed people to deliver information to women
In-depth interviews with health care providers.docx	I personally don’t understand some of the things so if those with full knowledge come it would be very helpful to both me and the women because I will also learn some things.	Health system barriers: Nurses and CHWs lack adequate knowledge on cervical cancer and screening
In-depth interviews with health care providers.docx	The problem that is there is that women do not yet have full understanding of this disease and the reasons why they should be screened.	Individual barriers : Women lack adequate knowledge on cervical cancer and VIAC
In-depth interviews with health care providers.docx	Education is what is really needed. Women will always attend if they are invited to come and be taught nicely on this disease and screening. If they understand it well and have all their questions answered, they will want to be screened.	Strategies to address barriers: Educate the community
In-depth interviews with health care providers.docx	It is also important to involve the community in these issues so that the programme will be more acceptable. Find out their concerns and ask them how best the service can be delivered considering their beliefs. They may even have some solutions which would permanently solve the problem. Do not decide for them, at times they can have better solutions for themselves.	Strategies to address barriers: Community involvement
In-depth interviews with health care providers.docx	The problem is that the information comes as highlights and women remain with many questions which are not answered. We need well informed people to come down and educate the women so that they have full knowledge of the subject covering all aspects of cervical cancer. What is needed is full information to the people.	Health system barriers: Lack of effective health education programmes
In-depth interviews with health care providers.docx	Also, us Community Health Workers need to be armed with full information, not highlights.	Strategies to address barriers: Train VCWs on VIAC
In-depth interviews with health care providers.docx	My role is to inform women of the dates when the screening outreach team will be visiting our facility, and to sensitise them on screening.	Role in VIAC programme: Sensitise women for screening
In-depth interviews with health care providers.docx	Community Health Worker	Work position: Community Health Worker
In-depth interviews with health care providers.docx	I have not received specific training pertaining to the screening programme but when we are at the clinic, nurses educate women here and there about cervical cancer and I also acquire the information because I will be listening.	Training in VIAC: Not trained
In-depth interviews with health care providers.docx	I think the cases of cervical cancer are there among women.	Prevalence of cervical cancer: High
In-depth interviews with health care providers.docx	Others are those who only go when they are not feeling well or when they are now very sick, and they already have the cancer.	Facilitators for screening: Ill health
In-depth interviews with health care providers.docx	But the majority of women especially the young ones, they go although most women have not been screened.	Uptake of screening: low
In-depth interviews with health care providers.docx	Women can be screened at Gwanda Provincial Hospital	Available screening units: Gwanda Provincial Hospital
In-depth interviews with health care providers.docx	when the outreach team comes.	Available screening units: Outreach clinics
In-depth interviews with health care providers.docx	If I am not mistaken, maybe twice or three times a year.	Health system barriers: Lack of consistency in outreach services
In-depth interviews with health care providers.docx	Mmhh, no we do not have them [screening guidelines] but there is a book I have. But at one time we were taught when we had attended another workshop although it was not specifically on cervical cancer. They said every year, a woman should be screened.	Awareness of ZCCPCS: No
In-depth interviews with health care providers.docx	There are many ways. When we are weighing babies, we give information.	Demand creation strategies: Health education to women
In-depth interviews with health care providers.docx	Women want to be screened	Strength: Women are willing to be screened
In-depth interviews with health care providers.docx	Others say they are afraid. If they are found to have that cancer it will give them stress.	Individual barriers: Fear of a cancer diagnosis
In-depth interviews with health care providers.docx	Others are not comfortable undressing for other people and exposing their private parts. They say its uncomfortable enough when they give birth and then now again.	Community related barriers: Modesty
In-depth interviews with health care providers.docx	What I have also noticed is that women do not like to be examined by males.	Community related barriers: Gender of service provider
In-depth interviews with health care providers.docx	Plus, other nurses are not friendly so women will spread the word and next time the team comes other women won’t go.	Health system barriers: Negative staff attitudes and lack of confidentiality
In-depth interviews with health care providers.docx	There are also others who when we tell them about screening tell you point blank that I am not coming. Especially those of the Apostolic church. They say the rules of their church do not allow them to go to hospital. There are still some who are like that	Community related barriers: Socio-cultural and religious beliefs
In-depth interviews with health care providers.docx	Others also fail to properly explain the programme to their husbands then the husband refuses for her to be screened because they will not be understanding what is exactly happening and why his wife should be screened.	Interpersonal barriers: Lack of partner support
In-depth interviews with health care providers.docx	I think education of women about the programme should be strengthened.	Strategies to address barriers: Educate the community
In-depth interviews with health care providers.docx	For some it’s because they have little knowledge	Individual barriers : Women lack adequate knowledge on cervical cancer and VIAC
In-depth interviews with health care providers.docx	its worse when they have never seen someone suffering from cervical cancer, they won’t understand the need to be screened because they don’t think it can also happen to her.	Individual barriers: Low risk perception
In-depth interviews with health care providers.docx	What could also help is to have the outreach team coming more frequently	Strategies to address barriers: Increase outreach services
In-depth interviews with health care providers.docx	even if women are willing to be screened, telling them about Gwanda is another story because they say they have no money for bus fare and when I get there, they will want more monies.	Individual barriers: Financial constraints
In-depth interviews with health care providers.docx	Unfortunately, when they come, they want to screen only those women who are HIV positive so they should let every women who wants to be screened get screened.	Health system barriers: Gap in service provision because of partner's requisites
In-depth interviews with health care providers.docx	they should let every women who wants to be screened get screened.	Strategies to address barriers: Screen every woman
In-depth interviews with health care providers.docx	No. Just a request that we get T-shirts or hats, or something written cervical cancer so that when we talk to mothers, they will take us seriously.	Strategies to address barriers: Make IEC materials available
In-depth interviews with health care providers.docx	I am a Community Health Worker	Work position: Community Health Worker
In-depth interviews with health care providers.docx	I mobilise women and advise them to be screened. I also mobilise 10 – 14-year-old girls for HPV vaccination to prevent cancer of the cervix.	Role in VIAC programme: Sensitise women for screening
In-depth interviews with health care providers.docx	No, I haven’t received any such training.	Training in VIAC: Not trained
In-depth interviews with health care providers.docx	I would say for now it’s still very low.	Prevalence of cervical cancer : Low
In-depth interviews with health care providers.docx	But then I don’t know because for now only those who are HIV positive are the ones who are screened. Only a few who are HIV negative are screened.	Health system barriers: Gap in service provision because of partner's requisites
In-depth interviews with health care providers.docx	If it were possible, it is better to screen everyone including those who are HIV negative and even screen for breast cancer.	Strategies to address barriers: Screen every woman
In-depth interviews with health care providers.docx	The challenge is the money to travel to Gwanda.	Individual barriers: Financial constraints
In-depth interviews with health care providers.docx	They say cervical cancer kills, so they wish to be screened so that they can get treatment if it is found early.	Strength: Women are willing to be screened
In-depth interviews with health care providers.docx	This is because we have had a woman who died from that disease the other year. At that time, they were taking the disease lightly but now they know that cancer kills. Everyone is now afraid of it and they want to be screened.	Facilitators for screening: Experience with cervical cancer
In-depth interviews with health care providers.docx	So, I would say the women have the knowledge.	Strength: Women have knowledge on cervical cancer and screening
In-depth interviews with health care providers.docx	They know about it and they wish to be screened. I say so because when the clinic gives us a date of when the mobile clinic is coming, I go round mobilising the HIV positive women. The HIV negative also complain because they want to be screened.	Strength: Women are willing to be screened
In-depth interviews with health care providers.docx	They come at times. May be after 6 months or so.	Health system barriers: Lack of consistency in outreach services
In-depth interviews with health care providers.docx	Gwanda Provincial Hospital	Available screening units: Gwanda Provincial Hospital
In-depth interviews with health care providers.docx	they also come to the clinic at times	Available screening units: Outreach clinics
In-depth interviews with health care providers.docx	We are just told at the clinic, but we don’t have any written thing to refer to	Awareness of ZCCPCS: No
In-depth interviews with health care providers.docx	I talk to them when they bring their babies for weighing and also at community meetings and Health Clubs. I can say we include health matters in everything where people are gathered. But especially I meet the mothers at the weighing points.	Demand creation strategies: Health education to women
In-depth interviews with health care providers.docx	The major reason why few women have been screened than they should be is distance because screening is done in Gwanda.	Health system barriers: Screening and treatment services inaccessible to rural communities
In-depth interviews with health care providers.docx	Even when they come down here, they should not choose, they should screen everyone who wants screening.	Strategies to address barriers: Screen every woman
In-depth interviews with health care providers.docx	The problem is that even if they come to screen here, those found with problems are told to come to Gwanda for treatment then they don’t go because they have no money.	Health system barriers: Screening and treatment services inaccessible to rural communities
In-depth interviews with health care providers.docx	The other problem lies with the women, they are afraid of what others will say if she is screened and found with cancer.	Community related barriers: Fear of stigma and discrimination
In-depth interviews with health care providers.docx	Then when it comes to churches, we have the Masowe church which does not allow their members to be treated in hospitals. They say they are able to treat cancer.	Community related barriers: Socio-cultural and religious beliefs
In-depth interviews with health care providers.docx	First, the doctors should also come with the Mobile team to treat those women who are found with a problem during screening. As it is, I have seen 5 women who were screened about 6 months ago and were told to come to Gwanda for treatment.	Strategies: Provide treatment at screening sites
In-depth interviews with health care providers.docx	I would also recommend that they scrape the age group and HIV status as their criteria for screening and screen everybody.	Strategies to address barriers: Screen every woman
In-depth interviews with health care providers.docx	Also, they should come more frequently not after such a long time.	Strategies to address barriers: Increase outreach services
In-depth interviews with health care providers.docx	There should be a system where if a woman tests positive on screening, the clinic lets us know so that we make a follow up for them to go to Gwanda. Now we have to ask the women and others are not free to disclose to us if they test positive.	Health system barriers: Loss to follow up
In-depth interviews with health care providers.docx	The issue is that I have never received any training or attended any workshop specific to VIAC, so I still need more information.	Training in VIAC: Not trained
In-depth interviews with health care providers.docx	Posters and pamphlets are also not readily available to share with the mothers	Health system barriers: Non-availability of IEC/ educational materials
In-depth interviews with health care providers.docx	I would suggest that we are given these materials to give the mothers to read. It would make it easier even for us to educate them because they will ask what they failed to understand from what they would have already read.	Strategies to address barriers: Make IEC materials available
In-depth interviews with health care providers.docx	I talk to people about the programme, and they appreciate it.	Role in VIAC programme: Sensitise women for screening
In-depth interviews with health care providers.docx	Then they have the problem and say to me “even if we wish to be screened, our problem is that it’s too far, it requires money”.	Health system barriers: Screening and treatment services inaccessible to rural communities
In-depth interviews with health care providers.docx	So, the problem is bus fare to Gwanda where screening is done.	Available screening units: Gwanda Provincial Hospital
In-depth interviews with health care providers.docx	hey say yes screening is free, but the problem is transport. We have no money.	Individual barriers: Financial constraints
In-depth interviews with health care providers.docx	Because this programme even in the radios they talk about it, it’s something which they hear about all the time.	Strength: On-going awareness campaigns
In-depth interviews with health care providers.docx	So many wish but have not been screened.	Uptake of screening: low
In-depth interviews with health care providers.docx	The training pertaining to screening for cervical cancer I have not received. But when we attend other workshops and meetings at the clinic, we are told about it. No, I have not received VIAC training.	Training in VIAC: Not trained
In-depth interviews with health care providers.docx	I would be very happy to receive such training so that I get the full information to teach people. I need more information on that.	Health system barriers: Nurses and CHWs lack adequate knowledge on cervical cancer and screening
In-depth interviews with health care providers.docx	Cervical cancer is there because we have had some women who had this cancer, and some of them died, and some went to hospital and are still receiving treatment.	Prevalence of cervical cancer: High
In-depth interviews with health care providers.docx	The community has got the knowledge.	Strength: Women have knowledge on cervical cancer and screening
In-depth interviews with health care providers.docx	But the fact is that traditionally people still associate cancer with witchcraft and some are still holding back.	Community related barriers: Socio-cultural and religious beliefs
In-depth interviews with health care providers.docx	People know about this programme because it’s talked about everywhere and now it has even spilled to young girls.	Strength: Women have knowledge on cervical cancer and screening
In-depth interviews with health care providers.docx	So, we discuss with the families about both cancer of the cervix and screening and the importance of HPV vaccination.	Demand creation strategies: Health education to women
In-depth interviews with health care providers.docx	Even when there are gatherings, we always ask for time from the owners of the meeting to talk about screening and HPV vaccination of 10-14-year aged girls to prevent cervical cancer.	Demand creation strategies: Use of community gatherings
In-depth interviews with health care providers.docx	So, if those screening could come to the clinic it would be easier for women from all parts of the ward although some are still far from the clinic, but it’s better than going to Gwanda.	Strategies to address barriers: Increase outreach services
In-depth interviews with health care providers.docx	I do not have any written thing to guide me in my education of women, but I use the information I get from the nurses.	Awareness of ZCCPCS: No
In-depth interviews with health care providers.docx	Yes, some women are scared that if they go for screening, they will be found to be having cervical cancer.	Individual barriers: Fear of a cancer diagnosis
In-depth interviews with health care providers.docx	This will give them stress when they think how they will have the disease treated since they don’t have money for treatment.	Individual barriers: Financial constraints
In-depth interviews with health care providers.docx	What they need is more education to say even if they are found to have cancer, it may still be treated.	Strategies to address barriers: Educate the community
In-depth interviews with health care providers.docx	My major recommendation is to have cervical cancer screening done at the rural health centre as part of the services.	Strategies to address barriers: All health facilities to provide screening services
In-depth interviews with health care providers.docx	Like I said many are willing to be screened.	Strength: Women are willing to be screened
In-depth interviews with health care providers.docx	Then for those who believe in traditional methods of attending to cervical cancer, education should be continued. They can even be told to start at the clinics for screening and treatment if they need to be treated then resort to their traditional methods if it does not respond. That way they will feel their beliefs are also recognised and this might kill the resistance. Some diseases are treated…	Strategies to address barriers: Integrate medical and indigenous knowledge
In-depth interviews with health care providers.docx	So, we need to have ways of removing them from the beliefs in traditional treatments to medical treatment. If done well, they may be convinced.	Strategies to address barriers: Find strategies to break religious and cultural barriers
In-depth interviews with health care providers.docx	We have had some deaths from that disease in this community, and those were the ones who were getting treatment from traditional healers. From those deaths, people now understand these health issues.	Facilitators for screening: Experience with cervical cancer
In-depth interviews with health care providers.docx	And another request is that as Community Health Workers, can we get full training on cervical cancer and the screening programme so that we are able to give people full information.	Strategies to address barriers: Train VCWs on VIAC
In-depth interviews with health care providers.docx	Community Health Worker	Work position: Community Health Worker
In-depth interviews with health care providers.docx	What I do is have a lot of discussions with women informing them of the programme and the importance of screening for cervical cancer. I do that many times. Telling them that it is important to screen so that they know the state of their cervix.	Role in VIAC programme: Sensitise women for screening
In-depth interviews with health care providers.docx	We always go for different training as VCWs, but we have not had one particularly for cervical cancer although it is mentioned in some trainings we have had.	Training in VIAC: Not trained
In-depth interviews with health care providers.docx	It’s not very common, I only know of 2 women one of whom ended up going to South Africa for treatment.	Prevalence of cervical cancer : Low
In-depth interviews with health care providers.docx	They have the knowledge that there is such a disease.	Strength: Women aware of the VIAC programme
In-depth interviews with health care providers.docx	Only that women are reluctant to stand up and go for screening	Individual barriers: Apathy
In-depth interviews with health care providers.docx	Only that women are reluctant to stand up and go for screening until there is a problem	Facilitators for screening: Ill health
In-depth interviews with health care providers.docx	there is no screening at the clinic.	Health system barriers: Screening and treatment services inaccessible to rural communities
In-depth interviews with health care providers.docx	Our request is that if they could screen all women of all ages and include even those not on ART because all women are at risk of the disease and want to be screened.	Strategies to address barriers: Screen every woman
In-depth interviews with health care providers.docx	There is an outreach team which comes to the clinic to screen women once in a while.	Available screening units: Outreach clinics
In-depth interviews with health care providers.docx	Except for the outreach team, screening is done at Gwanda Provincial Hospital.	Available screening units: Gwanda Provincial Hospital
In-depth interviews with health care providers.docx	It’s once a year, they don’t come all the time. This year they have not come yet.	Health system barriers: Lack of consistency in outreach services
In-depth interviews with health care providers.docx	The acceptance of the screening programme is very good, and women are willing to be screened	Strength: Women are willing to be screened
In-depth interviews with health care providers.docx	few women have been screened.	Uptake of screening: low
In-depth interviews with health care providers.docx	The nurses inform us that a woman should be screened every year, so if they are screened this year, they should wait till next year to be screened again when they have completed a year.	Awareness of ZCCPCS: No
In-depth interviews with health care providers.docx	We have women support groups	Demand creation strategies: Women support groups
In-depth interviews with health care providers.docx	We also have village WhatsApp groups. I also put information there to reach those with no babies who cannot access information from the weighing point.	Demand creation strategies: Social media
In-depth interviews with health care providers.docx	I also talk about the programme when I do home visits.	Demand creation strategies: Home visits
In-depth interviews with health care providers.docx	For most, the challenge is on transport to go to Gwanda. They don’t have the money.	Individual barriers: Financial constraints
In-depth interviews with health care providers.docx	The other problem is that when the Gwanda people come to screen here at the clinic, they don’t screen every woman. They choose who they want to screen. We ask that when they come next time to screen all women who are interested and not only those on ART.	Health system barriers: Gap in service provision because of partner's requisites
In-depth interviews with health care providers.docx	The other thing is that women don’t want to expose their private parts (laughs). Honestly, they are not comfortable with that. That’s why they are even reluctant to use the loop for contraception.	Community related barriers: Modesty
In-depth interviews with health care providers.docx	If screening was being done using a different method which does not involve private parts, maybe the screening uptake could increase.	Strategies to address barriers: Find a more user friendly screening method
In-depth interviews with health care providers.docx	Most men are not bothered one way or another, but I don’t think they refuse for wives to be screened.	Interpersonal barriers: Men's indifference to screening
In-depth interviews with health care providers.docx	There are a few though who when you put a message on the village WhatsApp group, they will even comment, meaning that if men were to be fully involved in this programme, we could see more women coming up for screening.	Men's support for screening: They comment on screening issues
In-depth interviews with health care providers.docx	if men were to be fully involved in this programme, we could see more women coming up for screening.	Strategies to address barriers: Male involvement
In-depth interviews with health care providers.docx	It could be that they don’t have full understanding	Individual barriers : Women lack adequate knowledge on cervical cancer and VIAC
In-depth interviews with health care providers.docx	even us need full training on the programme and refresher courses so that we are able to give full information to the women.	Health system barriers: Nurses and CHWs lack adequate knowledge on cervical cancer and screening
In-depth interviews with health care providers.docx	It would help for them to get the information from people with better knowledge different from us. It’s nice to have different people coming to talk about the same thing who are not part of the community. The community will realise that the programme is more important than they think. Some community members look down on us.	Community related barriers: Women undermine CHWs
In-depth interviews with health care providers.docx	The outreach programme should be more frequent in coming because women don’t have money to go to Gwanda.	Strategies to address barriers: Increase outreach services
In-depth interviews with health care providers.docx	And, when they come, they should screen all women who are interested without putting barriers of HIV status and age.	Strategies to address barriers: Screen every woman
In-depth interviews with health care providers.docx	I am thinking that the best thing is to train our local nurses so that screening can be done at the clinic at any time not this where the service is selective and comes once after a long time.	Strategies to address barriers: All health facilities to provide screening services
In-depth interviews with health care providers.docx	As long as they have not seen or known someone who has cervical cancer, they will doubt and think it’s not common and they are not likely to get it.	Individual barriers: Low risk perception
In-depth interviews with health care providers.docx	Other people believe that once you get screened, you are inviting problems because your cervix will have been touched therefore you will always have cervix problems for life. So, it’s better not to be screened.	Individual barriers: Myths and misconceptions
In-depth interviews with health care providers.docx	They don’t know	Individual barriers : Women lack adequate knowledge on cervical cancer and VIAC
In-depth interviews with health care providers.docx	Knowledge on cervical cancer is not what it’s supposed to be considering the high burden of the disease that we have.	Individual barriers : Women lack adequate knowledge on cervical cancer and VIAC
In-depth interviews with health care providers.docx	These people they don’t have knowledge about the screening programme	Individual barriers : Women lack adequate knowledge on cervical cancer and VIAC
In-depth interviews with health care providers.docx	And the other thing people are not aware that it is good for them. People are not aware that it is for their own advantage.	Individual barriers : Women lack adequate knowledge on cervical cancer and VIAC
In-depth interviews with health care providers.docx	I think maybe due to not being educated enough, they don’t think screening is important that’s why many don’t bother about screening	Individual barriers : Women lack adequate knowledge on cervical cancer and VIAC
In-depth interviews with health care providers.docx	This is in an indication that the communities where these women were coming from have no knowledge of cervical cancer.	Individual barriers : Women lack adequate knowledge on cervical cancer and VIAC
In-depth interviews with health care providers.docx	I think they may not have the knowledge	Individual barriers : Women lack adequate knowledge on cervical cancer and VIAC
In-depth interviews with health care providers.docx	First days it was very difficult because I don’t know, maybe people don’t take VIAC seriously	Individual barriers: Low risk perception
In-depth interviews with health care providers.docx	some are still holding back.	Individual barriers: Apathy
In-depth interviews with health care providers.docx	There are also others who when we tell them about screening tell you point blank that I am not coming.	Individual barriers: Negative attitudes towards screening
In-depth interviews with health care providers.docx	there is a correlation between poverty and health seeking behaviours. Poverty stricken people will not bother about preventive health services because they have more pressing issues like how they are going to get food to put on their tables.	Individual barriers: Poor health seeking behaviours
In-depth interviews with health care providers.docx	Like even when we screen them out there, others get positive results and they are supposed to be done LEEP for treatment of precancerous lesions at the hospital, but they are saying they don’t have money to come to Gwanda and for treatment.	Health system barriers: Screening and treatment services inaccessible to rural communities
In-depth interviews with health care providers.docx	Because I think it’s pointless for you to go out to the community and sensitise them and then ask them to come to the hospitals.	Health system barriers: Screening and treatment services inaccessible to rural communities
In-depth interviews with health care providers.docx	lacks motivation	Health system barriers: VIAC nurses lack motivation
In-depth interviews with health care providers.docx	they are under staffed already	Health system barriers: Shortage of VIAC trained nurses
In-depth interviews with health care providers.docx	VIAC is easier to establish if more funds could be allocated for the programme.	Health system barriers: VIAC programme underfinanced
In-depth interviews with health care providers.docx	VIAC is less costly to run which I think that should be an area to look into so that people have access to services.	Strategies to address barriers: Allocate adequate funding for the VIAC programme
In-depth interviews with health care providers.docx	Screening resources and personnel are needed	Health system barriers: Lack of adequate equipment
In-depth interviews with health care providers.docx	We also need to have adequate screening equipment for the screening centres	Health system barriers: Lack of adequate equipment
In-depth interviews with health care providers.docx	we can visit each center maybe once every six months if transport is available.	Health system barriers: Lack of adequate transport for outreach services
In-depth interviews with health care providers.docx	some are still far from the clinic	Health system barriers: Long distances from communities to primary health facilities
In-depth interviews with health care providers.docx	May I kindly hear from you how you are involved in the cervical cancer programme. Participant: Keeps quiet for a long time.	Work position: Nurse OPD
In-depth interviews with health care providers.docx	department OIC (Opportunistic Infections Clinic).	Work position: Nurse, OIC
In-depth interviews with health care providers.docx	Thank you for agreeing to participate in this stud	Work position: Sister-In-Charge, Maternity Unit
In-depth interviews with health care providers.docx	Thank you for agreeing to participate in this study.	Work position: Sister-In-Charge, Maternity Unit
In-depth interviews with health care providers.docx	Thank you for allowing me to interview you for this study	Work position: Sister-In-Charge: RHC
In-depth interviews with health care providers.docx	Thank you for agreeing to participate in this study	Work position: Primary Care Nurse, RHC
In-depth interviews with health care providers.docx	Good afternoon and thank you for participating in this study	Work position: Primary Care Nurse, RHC
In-depth interviews with health care providers.docx	Thank you for agreeing to participate in this study	Work position: Community Health Worker
In-depth interviews with health care providers.docx	And at times we also conduct outreaches with the district office for the purposes of screening women from other institutions within the district.	Screening stretches vagina: Myths and misconceptions, Strength: Improvement in availability of screening services
In-depth interviews with health care providers.docx	It’s not really consistent because it is dependent on the availability of vehicles for them to go.	Health system barriers: Lack of consistency in outreach services, Health system barriers: Lack of adequate transport for outreach services
In-depth interviews with health care providers.docx	Services are provided at Gwanda Hospital and Phakama Clinic, but it’s not easy for a woman from for example Sengezane to stand up and come to Phakama clinic. So, the VIAC team has to frequently take the services to the community so that people are able to access the services.	Strategies to address barriers: Increase outreach services, Available screening units: 2 - Gwanda Provincial Hospital and Phakama clinic
In-depth interviews with health care providers.docx	I think they may not have the knowledge but there are some who are saying it’s scary that’s why they do not want to be screened.	Individual barriers: Fear of procedure , Individual barriers : Women lack adequate knowledge on cervical cancer and VIAC
In-depth interviews with health care providers.docx	I think more staff should be trained	Strategies to address barriers: Train more nurses on VIAC, Health system barriers: Shortage of VIAC trained nurses
In-depth interviews with health care providers.docx	others say it’s painful	Individual barriers: Fear of procedure , Individual barriers: Low socio-economic status
In-depth interviews with health care providers.docx	We usually are told when the team is coming the next day. So, when we go round telling women that there will be screening tomorrow, most would already have made other arrangements and then miss that opportunity. We should be told in time, maybe 5 days before so that we are able to mobilise the women on time.	Health system barriers: LEEP specimens tested externally - delay in initiating treatment , Health system barriers: Not advised of outreach dates on time
In-depth interviews with health care providers.docx	But unfortunately, those who come to screen only want those on ART and of a certain age group, can’t remember exactly.	Health system barriers: Some treatment is paid for, Health system barriers: Gap in service provision because of partner's requisites
