# Supplementary material for: Women and health providers’ perspectives on male support for cervical cancer screening in Gwanda district, Zimbabwe
Source: PLoS One. 2023 Oct 12;18(10):e0282931. doi: 10.1371/journal.pone.0282931 (PMC10569579; doi:10.1371/journal.pone.0282931)
Supplement: S8 File — (XLSX) [file pone.0282931.s008.xlsx]

## Sheet: codes
name	comment	codegroup 1	codegroup 2
Available screening units: 2 - Gwanda Provincial Hospital and Phakama clinic		Screening Units
Available screening units: Gwanda Provincial Hospital		Screening Units
Available screening units: Outreach clinics		Screening Units
Available screening units: Private practitioner for a fee		Screening Units
Awareness of the ZCCPCS: Yes		ZCCPCS awareness
Awareness of ZCCPCS: No		ZCCPCS awareness
Community related barriers: Fear of stigma and discrimination		Community related barriers
Community related barriers: Gender of service provider		Community related barriers
Community related barriers: Modesty		Community related barriers
Community related barriers: Socio-cultural and religious beliefs		Community related barriers
Community related barriers: Women undermine CHWs		Community related barriers
Demand creation strategies: Home visits		Demand creation strategies
Demand creation strategies: Health education to women		Demand creation strategies
Demand creation strategies: Inadequate		Demand creation strategies
Demand creation strategies: Integrated outreach		Community related barriers
Demand creation strategies: Nurses mobilise the women		Demand creation strategies
Demand creation strategies: Social media		Demand creation strategies
Demand creation strategies: Use of community gatherings		Demand creation strategies
Demand creation strategies: Women support groups		Demand creation strategies
Demand creation strategies: Work in liaison with the district office and Municipality		Demand creation strategies
Demand creation strategies: Work with CHWs		Demand creation strategies
Facilitators for screening: Experience with cervical cancer		Facilitators for screening
Facilitators for screening: Free treatment		Facilitators for screening
Facilitators for screening: Ill health		Facilitators for screening
Health system barriers: Gap in service provision because of partner's requisites		Health system barriers
Health system barriers: Inadequate screening sites		Health system barriers
Health system barriers: Lack of adequate equipment		Health system barriers
Health system barriers: Lack of adequate transport for outreach services		Health system barriers
Health system barriers: Lack of consistency in outreach services		Health system barriers
Health system barriers: Lack of effective health education programmes		Health system barriers
Health system barriers: LEEP specimens tested externally - delay in initiating treatment		Health system barriers
Health system barriers: Long distances from communities to primary health facilities		Health system barriers
Health system barriers: Long waiting periods		Health system barriers
Health system barriers: Loss to follow up		Health system barriers
Health system barriers: Negative staff attitudes and lack of confidentiality		Health system barriers
Health system barriers: Non-availability of IEC/ educational materials		Health system barriers
Health system barriers: Not advised of outreach dates on time		Health system barriers
Health system barriers: Nurses and CHWs lack adequate knowledge on cervical cancer and screening		Health system barriers
Health system barriers: Poor infrastructure		Health system barriers
Health system barriers: Power outages		Health system barriers
Health system barriers: Screening and treatment services inaccessible to rural communities		Health system barriers
Health system barriers: Shortage of VIAC trained nurses		Health system barriers
Health system barriers: Some treatment is paid for		Health system barriers
Health system barriers: VIAC clinic closed during the weekend and public holidays		Health system barriers
Health system barriers: VIAC nurses lack motivation		Health system barriers
Health system barriers: VIAC nurses multitasking-general staff shortage		Health system barriers
Health system barriers: VIAC programme underfinanced		Health system barriers
Ideal screening programme: Mobile clinics should be complimentary to existing services		Ideal screening programme
Implementing Partner support: They provide services to RHCs		Implementing Partner support
Individual barriers : Women lack adequate knowledge on cervical cancer and VIAC		Individual barriers
Individual barriers: Apathy		Individual barriers
Individual barriers: Fear of a cancer diagnosis		Individual barriers
Individual barriers: Fear of HIV test		Individual barriers
Individual barriers: Fear of procedure		Individual barriers
Individual barriers: Financial constraints		Individual barriers
Individual barriers: Low risk perception		Individual barriers
Individual barriers: Low socio-economic status		Individual barriers
Individual barriers: Mobility of target population		Individual barriers
Individual barriers: Myths and misconceptions		Individual barriers
Individual barriers: Negative attitudes towards screening		Individual barriers
Individual barriers: Poor health seeking behaviours		Individual barriers
Individual barriers: Women lack awareness on VIAC		Individual barriers
Individual barriers: Women too busy		Individual barriers
Interpersonal barriers: Lack of partner support		Interpersonal barriers
Interpersonal barriers: Men's indifference to screening		Interpersonal barriers
Interpersonal barriers: Peer pressure		Interpersonal barriers
Interpersonal reasons: Lack of support from key family members		Interpersonal barriers
Men's support for screening: They comment on screening issues
Milestone towards achieving ZCCPCS: Still very far - few screening sites		Men's support for screening	Milestone towards achieving ZCCPCS
Number of doctors skilled in VIAC: 3		Doctors skilled in VIAC
Prevalence of cervical cancer : Low		Cervical cancer prevalence
Prevalence of cervical cancer: High		Cervical cancer prevalence
Role in VIAC programme: Information dissemination		Role in VIAC programme
Role in VIAC programme: Overseer and mentor		Role in VIAC programme
Role in VIAC programme: Refer women to the VIAC clinic		Role in VIAC programme
Role in VIAC programme: Screening and provide ANC services		Role in VIAC programme
Role in VIAC programme: Sensitise women for screening		Role in VIAC programme
Screening stretches vagina: Myths and misconceptions		Myths and misconceptions
Source of funding for VIAC programme: Partners		Source of funding for VIAC programme
Strategies to address barriers: Make IEC materials available		Strategies to address barriers in IDIs
Strategies to address barriers: Use of language which people understand		Strategies to address barriers in IDIs
Strategies to address barriers: Address poverty issues to improve health seeking behaviours		Strategies to address barriers in IDIs
Strategies to address barriers: All health facilities to provide screening services		Strategies to address barriers in IDIs
Strategies to address barriers: Allocate adequate funding for the VIAC programme		Strategies to address barriers in IDIs
Strategies to address barriers: Community involvement		Strategies to address barriers in IDIs
Strategies to address barriers: Educate the community		Strategies to address barriers in IDIs
Strategies to address barriers: Every department which deals with females should provide screening services		Strategies to address barriers in IDIs
Strategies to address barriers: External well informed people to deliver information to women		Strategies to address barriers in IDIs
Strategies to address barriers: Find a more user friendly screening method		Strategies to address barriers in IDIs
Strategies to address barriers: Find innovative ways of educating women		Strategies to address barriers in IDIs
Strategies to address barriers: Find strategies to break religious and cultural barriers		Strategies to address barriers in IDIs
Strategies to address barriers: Have a dedicated VIAC unit		Strategies to address barriers in IDIs
Strategies to address barriers: Have a screening unit at the OIC		Strategies to address barriers in IDIs
Strategies to address barriers: Increase outreach services		Strategies to address barriers in IDIs
Strategies to address barriers: Integrate cervical cancer education into all health services		Strategies to address barriers in IDIs
Strategies to address barriers: Integrate medical and indigenous knowledge		Strategies to address barriers in IDIs
Strategies to address barriers: Involvement of Community Health Nurses in awareness campaigns		Strategies to address barriers in IDIs
Strategies to address barriers: Involvement of community leaders		Strategies to address barriers in IDIs
Strategies to address barriers: Low cost high impact initiatives		Strategies to address barriers in IDIs
Strategies to address barriers: Male involvement		Strategies to address barriers in IDIs
Strategies to address barriers: Open more screening sites		Strategies to address barriers in IDIs
Strategies to address barriers: Provide adequate equipment		Strategies to address barriers in IDIs
Strategies to address barriers: Provide transport to Gwanda for women who test VIAC positive on outreach		Strategies to address barriers in IDIs
Strategies to address barriers: Provider initiated screening		Strategies to address barriers in IDIs
Strategies to address barriers: Raise awareness on cervical cancer and screening		Strategies to address barriers in IDIs
Strategies to address barriers: Screen every woman		Strategies to address barriers in IDIs
Strategies to address barriers: Staff should be professional		Strategies to address barriers in IDIs
Strategies to address barriers: Train more nurses on VIAC		Strategies to address barriers in IDIs
Strategies to address barriers: Train VCWs on VIAC		Strategies to address barriers in IDIs
Strategies to address barriers: Upgrade provincial hospital to do histology tests		Strategies to address barriers in IDIs
Strategies to address barriers: Use churches as a platform to educate women		Strategies to address barriers in IDIs
Strategies: Provide treatment at screening sites		Strategies to address barriers in IDIs
Strength: Collaboration with Partners		Strengths
Strength: Follow up of women who test VIAC positive is good		Strengths
Strength: Full time Consultant Obstetrician and Gynaecologist		Strengths
Strength: Having male CHWs		Strengths
Strength: Improvement in availability of screening services		Strengths
Strength: Improvement in the availability of human resources for the VIAC programme		Strengths
Strength: Nurses from the provincial hospital provide mentorship and outreach services to lower level facilities		Strengths
Strength: On-going awareness campaigns		Strengths
Strength: Use of community leaders for programme acceptance		Strengths
Strength: VCWs currently getting nice incentives		Strengths
Strength: VIAC screening is free		Strengths
Strength: Women are willing to be screened		Strengths
Strength: Women aware of the VIAC programme		Strengths
Strength: Women have knowledge on cervical cancer and screening		Strengths
Training in VIAC: trained		VIAC training
Training in VIAC: Not trained		VIAC training
Unforeseen barriers to screening: COVID-19 restrictions		Unforeseen barriers
Uptake of screening: Average		Screening uptake
Uptake of screening: low		Screening uptake
Work position: Community Health Nurse		Work position
Work position: Community Health Worker		Work position
Work position: Consultant Obstetrician and Gynaecologist		Work position
Work position: GMO		Work position
Work position: Health Promoter		Work position
Work position: Midwife, FHS		Work position
Work position: Nurse Administrator		Work position
Work position: Nurse OPD		Work position
Work position: Nurse, OIC		Work position
Work position: Nurse, Peadiatric Ward		Work position
Work position: Primary Care Nurse, mine clinic		Work position
Work position: Primary Care Nurse, RHC		Work position
Work position: Sister- in-charge, Urban clinic		Work position
Work position: Sister-In-Charge, Female Ward		Work position
Work position: Sister-In-Charge, Maternity Unit		Work position
Work position: Sister-In-Charge: RHC		Work position
Work position: VIAC nurse		Work position
